# Supplementary material for: ASXL3 bridges BRD4 to BAP1 complex and governs enhancer activity in small cell lung cancer
Source: Genome Med. 2020 Jul 15;12:63. doi: 10.1186/s13073-020-00760-3 (PMC7362484; doi:10.1186/s13073-020-00760-3)
Supplement: Supplementary file 3 — Additional file 3: Table S2. Genes significantly enriched in the ASXL3-high and ASXL3-low expressed group of SCLC cells. [file 13073_2020_760_MOESM3_ESM.xlsx]

## Sheet: Sheet1
	CCLE_RNAseq_genes_counts$Description	baseMean	log2FoldChange	lfcSE	stat	pvalue	padj
ENSG00000134443.5	GRP	8522.38	-9.16253	0.624565	-14.7027	6.19e-49	9.97e-45
ENSG00000105388.10	CEACAM5	10329.5	-8.93329	0.68918	-11.5325	9.05e-31	2.65e-27
ENSG00000139352.3	ASCL1	68410.9	-8.85485	0.472838	-18.7469	2.05e-78	6.62e-74
ENSG00000166959.3	MS4A8	3542.92	-8.75426	0.695326	-12.6278	1.48e-36	9.11e-33
ENSG00000111262.4	KCNA1	6631.48	-8.54958	0.7046	-12.2237	2.32e-34	1.07e-30
ENSG00000086548.8	CEACAM6	1158.72	-8.40111	0.540947	-10.8192	2.79e-27	5.99e-24
ENSG00000122859.4	NEUROG3	295.009	-8.1973	0.765451	-9.32761	1.08e-20	1.09e-17
ENSG00000131910.4	NR0B2	1916.14	-8.04282	0.636887	-12.6172	1.7e-36	9.11e-33
ENSG00000110680.8	CALCA	6049.34	-7.89762	0.834355	-6.94015	3.92e-12	6.01e-10
ENSG00000167332.7	OR51E2	4182.62	-7.74486	0.833559	-9.52119	1.71e-21	1.9e-18
ENSG00000259974.2	LINC00261	2899.24	-7.55035	0.664213	-11.4071	3.85e-30	1.03e-26
ENSG00000171759.4	PAH	308.21	-7.54769	0.686228	-9.98422	1.79e-23	2.21e-20
ENSG00000172551.6	MUCL1	55.4398	-7.51866	0.895061	-6.13243	8.65e-10	6.59e-08
ENSG00000036828.9	CASR	38.6281	-7.49011	0.797642	-5.14808	2.63e-07	8.22e-06
ENSG00000118702.5	GHRH	370.278	-7.42025	0.846431	-6.27009	3.61e-10	3.14e-08
ENSG00000178473.5	UCN3	285.381	-7.39554	0.787462	-9.2391	2.49e-20	2.22e-17
ENSG00000255794.2	RMST	985.256	-7.28482	0.721614	-10.1203	4.49e-24	6.89e-21
ENSG00000224243.1	LINC00403	1235.21	-7.25475	0.682103	-10.6543	1.67e-26	3.35e-23
ENSG00000132437.13	DDC	15795.9	-7.14648	0.535234	-13.3729	8.7e-41	7.01e-37
ENSG00000243955.1	GSTA1	235.538	-7.1402	0.923041	-6.59452	4.27e-11	5e-09
ENSG00000188263.6	IL17REL	63.7218	-7.10667	0.535827	-6.9411	3.89e-12	6e-10
ENSG00000243627.4	AP000322.53	108.196	-7.07705	0.718795	-6.61667	3.67e-11	4.4e-09
ENSG00000235984.1	GPC5-AS1	375.155	-7.07262	0.944534	-7.71343	1.22e-14	3.49e-12
ENSG00000168878.12	SFTPB	147.605	-7.03821	0.708413	-6.17689	6.54e-10	5.23e-08
ENSG00000147869.4	CER1	266.263	-7.00185	0.703365	-9.83396	8.04e-23	9.59e-20
ENSG00000256995.2	RP11-114G22.1	222.211	-6.98616	0.816514	-8.45899	2.7e-17	1.47e-14
ENSG00000169507.5	SLC38A11	340.312	-6.97456	0.892882	-6.00594	1.9e-09	1.3e-07
ENSG00000109684.10	CLNK	66.794	-6.94442	0.695485	-6.5103	7.5e-11	8.11e-09
ENSG00000214039.4	RP11-474D1.3	1426.61	-6.93097	0.968136	-7.74448	9.6e-15	2.84e-12
ENSG00000260385.1	RP11-450H6.3	65.7363	-6.92323	0.793318	-8.38106	5.25e-17	2.68e-14
ENSG00000173467.4	AGR3	446.957	-6.8691	0.895181	-7.83644	4.63e-15	1.51e-12
ENSG00000257501.2	RP11-1016B18.1	21.712	-6.86678	0.681569	-6.47506	9.48e-11	9.82e-09
ENSG00000256654.1	RP11-429A20.4	54.0573	-6.79046	0.875417	-7.6616	1.84e-14	5.01e-12
ENSG00000257826.1	RP11-116N8.4	39.0626	-6.7642	0.860511	-7.8177	5.38e-15	1.7e-12
ENSG00000095981.6	KCNK16	448.423	-6.72848	0.906999	-7.61695	2.6e-14	6.86e-12
ENSG00000203985.6	LDLRAD1	44.0403	-6.70564	0.870578	-5.90661	3.49e-09	2.2e-07
ENSG00000102466.11	FGF14	3142	-6.69064	0.54874	-12.2047	2.94e-34	1.18e-30
ENSG00000106541.7	AGR2	245.907	-6.66398	0.503706	-4.63275	3.61e-06	7.28e-05
ENSG00000141431.5	ASXL3	9417.31	-6.58021	0.453537	-14.5157	9.63e-48	1.03e-43
ENSG00000125798.10	FOXA2	3385.98	-6.52282	0.691914	-9.47833	2.58e-21	2.77e-18
ENSG00000256790.1	RP11-429A20.3	33.112	-6.51877	0.927819	-6.97325	3.1e-12	4.91e-10
ENSG00000091664.7	SLC17A6	358.988	-6.51727	0.8341	-5.91128	3.39e-09	2.14e-07
ENSG00000118271.5	TTR	12.568	-6.51352	0.841831	-3.20126	0.0013683	0.00862505
ENSG00000197584.7	KCNMB2	1794.99	-6.44405	0.534544	-12.0585	1.75e-33	6.26e-30
ENSG00000007306.10	CEACAM7	134.634	-6.43543	0.679259	-9.30659	1.32e-20	1.22e-17
ENSG00000257989.1	RP1-288H2.2	38.189	-6.39921	0.870997	-7.28952	3.11e-13	6.51e-11
ENSG00000171671.6	SHANK2-AS3	58.953	-6.39721	0.8587	-7.3078	2.72e-13	5.76e-11
ENSG00000169347.12	GP2	41.0779	-6.37995	0.879396	-5.2249	1.74e-07	5.8e-06
ENSG00000189058.4	APOD	536.805	-6.36678	0.765249	-8.36574	5.97e-17	2.92e-14
ENSG00000254919.1	RP11-698N11.2	13.3086	-6.36291	0.887191	-5.38076	7.42e-08	2.88e-06
ENSG00000169562.9	GJB1	1280.25	-6.34826	0.77783	-8.2424	1.69e-16	7.35e-14
ENSG00000184608.4	C8orf12	202.893	-6.33527	0.682309	-9.21023	3.25e-20	2.76e-17
ENSG00000249484.4	AC091969.1	141.708	-6.33401	0.89679	-7.06412	1.62e-12	2.83e-10
ENSG00000249699.1	RP11-415C15.2	30.8017	-6.31418	0.840404	-5.95477	2.6e-09	1.7e-07
ENSG00000265179.2	RP11-672L10.2	617.621	-6.30282	0.767576	-8.26301	1.42e-16	6.45e-14
ENSG00000100433.11	KCNK10	607.42	-6.27429	0.56942	-11.0017	3.75e-28	9.29e-25
ENSG00000125851.5	PCSK2	17047.5	-6.25425	0.59709	-10.5016	8.5e-26	1.37e-22
ENSG00000164266.6	SPINK1	4.88756	-6.23213	0.595234	3.18981	0.00142368	0.00889235
ENSG00000229520.1	LINC00404	342.126	-6.22537	0.744082	-8.37821	5.37e-17	2.71e-14
ENSG00000157005.3	SST	149.86	-6.21937	1.00157	-4.72228	2.33e-06	5.05e-05
ENSG00000137948.14	BRDT	83.4243	-6.19566	0.887848	-5.02424	5.05e-07	1.44e-05
ENSG00000220739.2	RP11-277I20.3	609.37	-6.19508	1.01066	-6.76164	1.36e-11	1.82e-09
ENSG00000180785.8	OR51E1	200.601	-6.18643	0.806187	-5.91917	3.24e-09	2.06e-07
ENSG00000164434.7	FABP7	795.2	-6.15064	0.882004	-5.9533	2.63e-09	1.71e-07
ENSG00000267215.1	RP11-685A21.1	51.0014	-6.13981	0.77988	-7.52967	5.09e-14	1.29e-11
ENSG00000141433.8	ADCYAP1	3240.65	-6.1362	0.706897	-8.73145	2.51e-18	1.65e-15
ENSG00000248789.1	CTD-2203A3.1	26.0245	-6.11879	0.955981	-6.34594	2.21e-10	2.03e-08
ENSG00000163515.6	RETNLB	89.3495	-6.09057	0.847028	-7.08271	1.41e-12	2.53e-10
ENSG00000079689.9	SCGN	7551.99	-6.08787	0.800136	-7.71232	1.24e-14	3.49e-12
ENSG00000096006.7	CRISP3	127.798	-6.07065	0.90107	-6.09549	1.09e-09	8.1e-08
ENSG00000166960.12	CCDC178	228.007	-6.0639	0.572551	-10.5244	6.67e-26	1.13e-22
ENSG00000254645.1	RP11-396O20.2	59.9435	-6.04787	0.852017	-6.91793	4.58e-12	6.93e-10
ENSG00000101076.12	HNF4A	71.5165	-6.02878	0.727621	-4.51803	6.24e-06	0.000115239
ENSG00000144481.12	TRPM8	4146.25	-5.99472	0.601367	-9.99097	1.67e-23	2.18e-20
ENSG00000271579.1	RP11-116D17.3	41.9992	-5.97177	0.934892	-5.46994	4.5e-08	1.86e-06
ENSG00000141837.14	CACNA1A	16524.9	-5.94511	0.547717	-10.8712	1.58e-27	3.64e-24
ENSG00000177504.9	VCX2	11.5274	-5.92814	1.04725	-3.48557	0.000491088	0.00387411
ENSG00000226876.2	RP11-36N20.1	8.15994	-5.92581	0.752407	-5.67318	1.4e-08	6.82e-07
ENSG00000227455.2	RP11-300M24.1	15.043	-5.89574	0.925185	-5.41016	6.3e-08	2.51e-06
ENSG00000254399.2	GLYATL1P4	39.9564	-5.89089	0.876746	-6.62515	3.47e-11	4.2e-09
ENSG00000258480.1	RP11-662J14.2	31.2767	-5.85751	0.932644	-6.27434	3.51e-10	3.07e-08
ENSG00000245750.3	RP11-279F6.1	1700.8	-5.85001	0.629274	-9.31768	1.19e-20	1.16e-17
ENSG00000165188.9	RNF183	810.119	-5.84133	0.484937	-12.0356	2.31e-33	7.44e-30
ENSG00000260763.1	RP11-445O3.3	106.091	-5.81624	0.967349	-6.13315	8.62e-10	6.58e-08
ENSG00000002933.3	TMEM176A	2469.67	-5.80802	0.688604	-8.47348	2.38e-17	1.32e-14
ENSG00000226080.1	RP11-345J13.1	27.5712	-5.80161	0.654179	-5.02677	4.99e-07	1.42e-05
ENSG00000205038.7	PKHD1L1	1984.48	-5.8	0.672373	-8.65842	4.78e-18	3.02e-15
ENSG00000253300.1	RP11-108E14.1	5.92532	-5.79771	0.944342	-4.65032	3.31e-06	6.78e-05
ENSG00000250770.2	RP5-1063M23.1	83.4352	-5.76694	0.644225	-3.37288	0.000743851	0.00539137
ENSG00000257726.1	RP11-116D17.1	18.9596	-5.73824	0.960181	-5.925	3.12e-09	1.99e-07
ENSG00000164270.13	HTR4	40.8238	-5.73264	0.807485	-5.11983	3.06e-07	9.32e-06
ENSG00000255240.1	RP11-142C4.6	93.635	-5.72146	0.718175	-7.87766	3.34e-15	1.1e-12
ENSG00000163501.6	IHH	26.0382	-5.69583	0.574049	-3.3646	0.000766559	0.00551995
ENSG00000002726.15	AOC1	535.501	-5.69068	0.742818	-6.3206	2.61e-10	2.34e-08
ENSG00000170419.6	VSTM2A	1417.22	-5.6719	0.868282	-6.66691	2.61e-11	3.25e-09
ENSG00000198216.6	CACNA1E	2431.55	-5.66926	0.625862	-9.08087	1.08e-19	8.46e-17
ENSG00000122852.10	SFTPA1	18.8904	-5.65237	0.66783	-4.88837	1.02e-06	2.54e-05
ENSG00000053438.7	NNAT	316.519	-5.64999	0.310724	-3.34313	0.000828406	0.00588506
ENSG00000146039.6	SLC17A4	66.2834	-5.61717	0.757516	-7.30176	2.84e-13	5.98e-11
ENSG00000268238.1	IGFL1P2	7.25739	-5.61128	0.941347	-4.44638	8.73e-06	0.000153159
ENSG00000254877.1	RP11-142C4.4	28.4751	-5.60421	0.80198	-6.745	1.53e-11	2.01e-09
ENSG00000235875.3	ARHGEF7-AS2	34.2568	-5.59943	0.725854	-7.41084	1.26e-13	2.91e-11
ENSG00000204983.8	PRSS1	14.7511	-5.5925	0.947222	-3.36709	0.000759657	0.00548004
ENSG00000164651.12	SP8	311.185	-5.58608	0.632876	-8.81647	1.18e-18	8.27e-16
ENSG00000225530.1	SP3P	77.4733	-5.56055	0.809672	-5.28591	1.25e-07	4.38e-06
ENSG00000248771.1	RP11-294O2.2	6.83713	-5.5461	0.992578	-3.32302	0.000890478	0.00621636
ENSG00000185940.9	KRTAP5-5	8.60531	-5.53069	0.726975	-4.81587	1.47e-06	3.43e-05
ENSG00000196224.7	KRTAP5-3	6.0669	-5.51602	0.956862	-4.76997	1.84e-06	4.14e-05
ENSG00000107593.15	PKD2L1	40.5217	-5.5108	0.679469	-4.36947	1.25e-05	0.000203376
ENSG00000197674.4	OR51C1P	62.3021	-5.50395	0.981182	-5.69423	1.24e-08	6.16e-07
ENSG00000166828.2	SCNN1G	591.751	-5.49974	0.622463	-8.84281	9.33e-19	6.68e-16
ENSG00000178363.3	CALML3	738.137	-5.47787	0.892154	-6.94463	3.79e-12	5.88e-10
ENSG00000145708.6	CRHBP	215.443	-5.47519	0.770556	-7.12725	1.02e-12	1.86e-10
ENSG00000235564.1	AP000477.2	5.86213	-5.47343	0.978074	-4.5531	5.29e-06	0.00010006
ENSG00000185002.5	RFX6	126.057	-5.47282	0.899915	-4.93667	7.95e-07	2.08e-05
ENSG00000132840.5	BHMT2	277.43	-5.47179	0.96057	-4.94173	7.74e-07	2.04e-05
ENSG00000138964.12	PARVG	999.111	-5.46513	0.736212	-7.46616	8.26e-14	2e-11
ENSG00000254656.1	RTL1	37.3601	-5.45526	0.78219	-3.49574	0.000472747	0.00375969
ENSG00000266312.1	RP11-111H3.3	10.0282	-5.4535	0.871425	-6.2352	4.51e-10	3.83e-08
ENSG00000166573.4	GALR1	32.228	-5.40658	0.784534	-5.80306	6.51e-09	3.67e-07
ENSG00000186919.8	ZACN	360.49	-5.39424	0.63328	-8.51896	1.61e-17	9.61e-15
ENSG00000248738.2	RP11-87E22.2	5.60413	-5.38796	0.688025	-3.45523	0.000549823	0.00423569
ENSG00000165973.13	NELL1	3988.94	-5.38488	0.695913	-7.77471	7.56e-15	2.3e-12
ENSG00000169436.12	COL22A1	3250.71	-5.38399	0.807465	-6.7466	1.51e-11	2e-09
ENSG00000048540.10	LMO3	4015.11	-5.37943	0.589732	-9.13868	6.32e-20	5.09e-17
ENSG00000168267.5	PTF1A	80.4573	-5.37925	0.918176	-5.91887	3.24e-09	2.06e-07
ENSG00000126785.8	RHOJ	173.793	-5.36841	0.808312	-5.79398	6.87e-09	3.82e-07
ENSG00000112562.14	SMOC2	2303.15	-5.34236	0.720937	-7.4516	9.22e-14	2.22e-11
ENSG00000165140.5	FBP1	641.609	-5.33591	0.828777	-6.51683	7.18e-11	7.9e-09
ENSG00000166961.10	MS4A15	206.98	-5.33037	0.82911	-5.26632	1.39e-07	4.82e-06
ENSG00000176893.3	OR51G2	3.67011	-5.32593	0.772957	-4.15984	3.18e-05	0.000435482
ENSG00000175262.10	C1orf127	793.895	-5.3189	0.640608	-8.31884	8.88e-17	4.15e-14
ENSG00000005421.4	PON1	209.056	-5.3134	0.684255	-7.7623	8.34e-15	2.51e-12
ENSG00000167916.4	KRT24	12.0941	-5.31144	0.806549	-5.25957	1.44e-07	4.98e-06
ENSG00000163424.4	C3orf30	13.7773	-5.29263	1.0224	-5.11018	3.22e-07	9.72e-06
ENSG00000262543.1	RP3-422G23.4	35.4459	-5.28757	0.792161	-6.50478	7.78e-11	8.33e-09
ENSG00000179088.10	C12orf42	178.6	-5.28592	0.59855	-8.80556	1.3e-18	8.74e-16
ENSG00000254906.1	RP11-701I24.3	11.211	-5.27446	0.91434	-5.73771	9.6e-09	4.99e-07
ENSG00000124490.9	CRISP2	104.34	-5.2736	0.807836	-6.52833	6.65e-11	7.39e-09
ENSG00000257048.1	RP11-476M19.2	20.0058	-5.26486	0.722903	-3.54976	0.000385577	0.00321025
ENSG00000272724.1	RP1-288H2.4	9.79966	-5.25194	0.864825	-6.05259	1.43e-09	1.02e-07
ENSG00000241388.3	HNF1A-AS1	9.72542	-5.25102	0.909578	-3.47668	0.000507657	0.0039726
ENSG00000170509.7	HSD17B13	918.778	-5.248	0.703682	-6.41763	1.38e-10	1.38e-08
ENSG00000198203.5	SULT1C2	114.785	-5.2382	0.806238	-5.67388	1.4e-08	6.8e-07
ENSG00000226374.1	RP13-614K11.2	29.8436	-5.23133	0.881721	-4.40566	1.05e-05	0.000177608
ENSG00000227303.1	GS1-256O22.5	39.2688	-5.23036	1.08038	-6.14158	8.17e-10	6.28e-08
ENSG00000242675.1	RPS16P9	76.6597	-5.22999	0.849735	-6.14655	7.92e-10	6.15e-08
ENSG00000219159.3	AC011298.2	133.201	-5.20626	0.730174	-7.05275	1.75e-12	3.04e-10
ENSG00000168333.9	C8orf22	10.9881	-5.20622	0.956892	-3.26628	0.00108972	0.00726711
ENSG00000273301.1	RP11-314B1.2	979.676	-5.18983	0.704903	-7.39441	1.42e-13	3.16e-11
ENSG00000138892.7	TTLL8	7.08869	-5.18888	0.619453	-5.14707	2.65e-07	8.25e-06
ENSG00000126262.4	FFAR2	35.3745	-5.18106	0.677289	-3.87526	0.00010651	0.00115693
ENSG00000227115.2	RP11-267C16.1	28.2396	-5.16528	0.901372	-3.46149	0.000537186	0.00415822
ENSG00000253880.1	RP11-124B13.1	8.60878	-5.16413	0.774749	-4.99858	5.78e-07	1.61e-05
ENSG00000132911.4	NMUR2	65.7983	-5.15624	0.820537	-6.25536	3.97e-10	3.43e-08
ENSG00000115138.6	POMC	84.5746	-5.1556	0.602534	-6.53812	6.23e-11	6.97e-09
ENSG00000135744.7	AGT	2102.3	-5.14838	0.828369	-6.9739	3.08e-12	4.91e-10
ENSG00000256923.1	RP11-449P1.1	38.2248	-5.14422	0.862273	-5.87633	4.19e-09	2.54e-07
ENSG00000198183.7	BPIFA1	6.9603	-5.13889	0.954669	-4.2964	1.74e-05	0.000265172
ENSG00000256321.1	RP11-153K16.1	88.5025	-5.11933	0.784544	-6.51444	7.3e-11	7.97e-09
ENSG00000229609.1	LINC01079	19.7367	-5.11486	0.881791	-5.72542	1.03e-08	5.31e-07
ENSG00000176922.2	OR51S1	4.5998	-5.09996	0.931358	-3.97721	6.97e-05	0.000819583
ENSG00000249743.1	RP11-60A8.1	35.7842	-5.0945	0.80497	-6.21433	5.15e-10	4.25e-08
ENSG00000087128.5	TMPRSS11E	20.1085	-5.09324	0.844436	-3.41609	0.000635265	0.00476166
ENSG00000134640.2	MTNR1B	41.7733	-5.08978	0.711769	-5.92811	3.06e-09	1.96e-07
ENSG00000217195.1	RP11-277I20.2	256.859	-5.08497	1.10639	-7.18443	6.75e-13	1.3e-10
ENSG00000136531.9	SCN2A	5460.2	-5.07918	0.634446	-8.02735	9.96e-16	3.91e-13
ENSG00000249460.1	RP11-665C14.2	85.9672	-5.07477	1.05963	-5.23177	1.68e-07	5.64e-06
ENSG00000231764.4	DLX6-AS1	32010.7	-5.06064	0.695017	-7.31455	2.58e-13	5.55e-11
ENSG00000073146.11	MOV10L1	404.609	-5.05786	0.665149	-7.61752	2.59e-14	6.86e-12
ENSG00000091181.15	IL5RA	38.4448	-5.05236	0.678383	-7.30992	2.67e-13	5.7e-11
ENSG00000176937.8	OR52R1	10.5188	-5.0413	0.904135	-5.54957	2.86e-08	1.26e-06
ENSG00000257585.1	LINC00609	4.35299	-5.03454	0.985656	-3.51533	0.000439209	0.00355796
ENSG00000233644.1	ARHGEF7-IT1	18.6581	-5.01849	0.614986	-7.7982	6.28e-15	1.96e-12
ENSG00000205488.4	CALML3-AS1	220.456	-5.00868	0.739228	-6.79278	1.1e-11	1.5e-09
ENSG00000148702.10	HABP2	704.898	-4.9969	0.731474	-6.86412	6.69e-12	9.66e-10
ENSG00000224223.1	GS1-18A18.1	40.7297	-4.99576	0.950725	-5.27121	1.36e-07	4.72e-06
ENSG00000257703.1	RP11-328J6.1	5.42488	-4.99088	0.84911	-4.23559	2.28e-05	0.000331706
ENSG00000228206.2	AC016717.1	44.4276	-4.9891	0.807381	-6.13128	8.72e-10	6.61e-08
ENSG00000240754.1	RP11-38J22.6	20.7778	-4.98536	0.711563	-6.7501	1.48e-11	1.96e-09
ENSG00000263146.2	RP11-849I19.1	194.996	-4.97989	0.871998	-5.78478	7.26e-09	3.98e-07
ENSG00000106565.13	TMEM176B	2407.54	-4.97828	0.672975	-7.42326	1.14e-13	2.69e-11
ENSG00000166558.6	SLC38A8	210.85	-4.97723	0.741904	-6.72654	1.74e-11	2.24e-09
ENSG00000257239.1	RP11-630C16.2	7.40169	-4.96574	0.914994	-5.40025	6.65e-08	2.62e-06
ENSG00000168032.4	ENTPD3	370.573	-4.96411	0.625701	-7.93948	2.03e-15	7.11e-13
ENSG00000236377.1	AC084809.3	2.99976	-4.96122	0.673852	-4.15252	3.29e-05	0.000447377
ENSG00000214897.3	U82695.5	29.8751	-4.96053	0.800792	-6.07279	1.26e-09	9.18e-08
ENSG00000167346.3	MMP26	74.1836	-4.9503	0.873826	-5.69191	1.26e-08	6.23e-07
ENSG00000204990.3	RP5-842K16.1	13.4658	-4.94279	0.886602	-5.51448	3.5e-08	1.49e-06
ENSG00000085563.10	ABCB1	120.101	-4.93903	0.698313	-3.4105	0.000648443	0.00484707
ENSG00000260254.1	AP000997.2	37.5428	-4.9387	0.782051	-6.23353	4.56e-10	3.85e-08
ENSG00000268194.1	FLJ14816	8.6914	-4.9342	0.925696	-5.30161	1.15e-07	4.11e-06
ENSG00000156413.9	FUT6	20.2286	-4.93047	0.50297	-3.17017	0.00152351	0.00936803
ENSG00000125492.5	BARHL1	122.479	-4.92466	0.721711	-4.83359	1.34e-06	3.21e-05
ENSG00000180723.5	OR51A9P	18.4564	-4.92456	0.803981	-5.90617	3.5e-09	2.2e-07
ENSG00000183775.6	KCTD16	1730.69	-4.92229	0.550632	-8.94812	3.62e-19	2.65e-16
ENSG00000182747.4	SLC35D3	947.971	-4.91564	0.690381	-7.14519	8.99e-13	1.68e-10
ENSG00000143195.8	ILDR2	5891.86	-4.90891	0.673428	-7.31567	2.56e-13	5.54e-11
ENSG00000189377.4	CXCL17	20.8986	-4.89903	0.551421	-3.3709	0.000749242	0.00542312
ENSG00000203972.5	GLYATL3	540.568	-4.89187	0.901361	-5.54018	3.02e-08	1.32e-06
ENSG00000237930.1	AC007563.4	11.6591	-4.88391	0.924208	-5.25202	1.5e-07	5.16e-06
ENSG00000183662.6	FAM19A1	88.1904	-4.86316	0.770372	-5.49563	3.89e-08	1.63e-06
ENSG00000251532.1	CTD-2245E15.3	92.9031	-4.84812	0.718103	-6.73388	1.65e-11	2.15e-09
ENSG00000178750.2	STX19	158.899	-4.83821	0.562388	-8.58267	9.27e-18	5.74e-15
ENSG00000257542.4	OR7E47P	171.596	-4.81462	0.646786	-7.43803	1.02e-13	2.42e-11
ENSG00000233942.1	AC004012.1	27.8969	-4.80922	0.738482	-6.37949	1.78e-10	1.68e-08
ENSG00000233304.1	RP13-614K11.1	75.3308	-4.79724	0.793025	-4.7304	2.24e-06	4.87e-05
ENSG00000267642.1	RP11-258B16.1	5.04159	-4.79714	0.670694	-7.15355	8.46e-13	1.59e-10
ENSG00000248540.2	RP11-247C2.2	423.34	-4.78649	0.823584	-5.86946	4.37e-09	2.63e-07
ENSG00000144460.10	NYAP2	518.834	-4.7857	0.68224	-7.0341	2.01e-12	3.38e-10
ENSG00000186009.4	ATP4B	75.8256	-4.78095	0.664342	-7.16221	7.94e-13	1.5e-10
ENSG00000176900.2	OR51T1	10.8095	-4.76215	0.861243	-5.48004	4.25e-08	1.77e-06
ENSG00000101438.3	SLC32A1	394.415	-4.75698	0.912802	-5.32463	1.01e-07	3.72e-06
ENSG00000152214.8	RIT2	21.1656	-4.74862	0.791661	-5.84133	5.18e-09	3.02e-07
ENSG00000021488.8	SLC7A9	111.654	-4.7396	0.517384	-5.45811	4.81e-08	1.98e-06
ENSG00000186188.6	FFAR4	166.247	-4.72977	0.731767	-6.47749	9.33e-11	9.72e-09
ENSG00000128815.13	WDFY4	14.2416	-4.72128	0.595465	-3.29286	0.000991753	0.00675218
ENSG00000256218.1	RP11-1038A11.2	133.28	-4.72076	0.660098	-7.14404	9.06e-13	1.69e-10
ENSG00000237096.1	RP4-782G3.1	8.33423	-4.71875	0.919109	-5.10878	3.24e-07	9.75e-06
ENSG00000134216.14	CHIA	30.6814	-4.7162	0.911839	-5.15014	2.6e-07	8.15e-06
ENSG00000259457.1	RP11-279F6.2	20.4957	-4.71543	0.799963	-5.75014	8.92e-09	4.72e-07
ENSG00000219770.1	VN1R11P	6.63175	-4.7136	0.820205	-3.72687	0.000193876	0.00186284
ENSG00000213109.4	RP11-55K22.2	38.0561	-4.70964	0.708866	-5.36837	7.94e-08	3.03e-06
ENSG00000006555.6	TTC22	288.341	-4.70868	0.73794	-6.40415	1.51e-10	1.48e-08
ENSG00000171643.9	S100Z	197.495	-4.70433	0.81874	-5.78793	7.13e-09	3.92e-07
ENSG00000250237.1	CTC-498J12.1	20.8342	-4.70294	0.67678	-6.76178	1.36e-11	1.82e-09
ENSG00000253836.1	RP11-731N10.1	3.05291	-4.6901	1.00831	-3.19696	0.00138884	0.00872886
ENSG00000272349.1	RP11-397O8.7	25.0794	-4.68765	0.742396	-6.19944	5.67e-10	4.62e-08
ENSG00000271820.1	RP5-894D12.5	26.3263	-4.68224	0.710623	-6.46205	1.03e-10	1.06e-08
ENSG00000232139.1	LINC00867	41.8242	-4.67533	0.690303	-5.03146	4.87e-07	1.39e-05
ENSG00000272634.1	OR51F5P	6.30599	-4.67456	0.949321	-4.89352	9.9e-07	2.5e-05
ENSG00000260337.2	RP11-386M24.6	9.17404	-4.6702	0.714704	-6.41127	1.44e-10	1.42e-08
ENSG00000258418.1	RP11-662J14.1	37.4492	-4.63993	0.896887	-5.16876	2.36e-07	7.46e-06
ENSG00000103534.12	TMC5	1308.19	-4.63717	0.680616	-7.97655	1.5e-15	5.51e-13
ENSG00000172482.4	AGXT	21.0781	-4.63707	0.727308	-4.54992	5.37e-06	0.000101288
ENSG00000248973.1	RP11-445O3.2	18.2024	-4.63431	0.989942	-4.67187	2.98e-06	6.21e-05
ENSG00000176904.1	OR51H1P	4.03728	-4.63424	0.958574	-4.07579	4.59e-05	0.000582345
ENSG00000196353.7	CPNE4	1569.54	-4.61721	0.720494	-6.43799	1.21e-10	1.23e-08
ENSG00000176798.1	OR51L1	5.87877	-4.61274	0.869725	-5.28874	1.23e-07	4.35e-06
ENSG00000255599.1	AP000997.1	5.28878	-4.61224	0.895664	-5.13127	2.88e-07	8.87e-06
ENSG00000255274.4	TMPRSS4-AS1	5.62268	-4.60925	0.924296	-4.96322	6.93e-07	1.87e-05
ENSG00000248494.1	LNX1-AS2	14.5421	-4.60888	0.891601	-5.02542	5.02e-07	1.43e-05
ENSG00000138653.5	NDST4	596.321	-4.60505	0.751088	-6.16422	7.08e-10	5.61e-08
ENSG00000156096.8	UGT2B4	30.7732	-4.59861	1.10991	-3.47845	0.000504314	0.0039522
ENSG00000169302.10	STK32A	3288.06	-4.5963	0.503047	-9.14312	6.07e-20	5.01e-17
ENSG00000131686.10	CA6	21.743	-4.59498	0.839881	-4.59946	4.24e-06	8.3e-05
ENSG00000258742.1	RP11-862G15.1	28.924	-4.59452	0.772028	-5.88156	4.06e-09	2.48e-07
ENSG00000136267.9	DGKB	2989.27	-4.59263	0.65432	-7.03843	1.94e-12	3.33e-10
ENSG00000188909.4	BSX	43.542	-4.59156	0.764322	-5.96873	2.39e-09	1.57e-07
ENSG00000250591.2	PRSS3P1	5.89955	-4.58817	1.04325	-3.43283	0.000597324	0.00453761
ENSG00000204195.3	AWAT1	6.07348	-4.58614	0.80943	-4.41583	1.01e-05	0.000170621
ENSG00000203697.7	CAPN8	45.3556	-4.57527	0.612336	-4.8313	1.36e-06	3.25e-05
ENSG00000196859.3	KRT39	29.8068	-4.57367	0.754227	-4.62166	3.81e-06	7.62e-05
ENSG00000167178.11	ISLR2	1427.79	-4.5696	0.63275	-7.23717	4.58e-13	9.32e-11
ENSG00000227352.1	ARHGEF7-AS1	4.93799	-4.56342	0.660188	-6.91413	4.71e-12	7.04e-10
ENSG00000250360.1	CTD-2089N3.1	275.164	-4.56083	0.894434	-5.18384	2.17e-07	6.97e-06
ENSG00000244621.1	RPS17P11	7.05916	-4.56048	0.901892	-5.03671	4.74e-07	1.36e-05
ENSG00000070729.9	CNGB1	155.314	-4.55648	0.658174	-4.58918	4.45e-06	8.63e-05
ENSG00000197984.2	OR51A8P	11.3629	-4.55546	0.890605	-4.99838	5.78e-07	1.61e-05
ENSG00000241098.1	RP11-139K4.1	2.89872	-4.55278	0.959548	-3.66438	0.000247938	0.00226027
ENSG00000167210.12	LOXHD1	43.8582	-4.55211	0.636264	-3.94711	7.91e-05	0.00090677
ENSG00000250456.1	AC006552.1	10.8837	-4.54778	1.03629	-4.36854	1.25e-05	0.000203935
ENSG00000082175.10	PGR	176.396	-4.54099	0.904265	-5.10492	3.31e-07	9.9e-06
ENSG00000242797.2	GLYCTK-AS1	16.0701	-4.537	0.894021	-4.95404	7.27e-07	1.95e-05
ENSG00000238230.1	LINC00391	10.0036	-4.53546	0.814169	-5.48758	4.07e-08	1.7e-06
ENSG00000261650.1	RP11-474D1.4	10.9842	-4.53516	1.07709	-3.95713	7.59e-05	0.000878892
ENSG00000172478.13	C2orf54	1371.38	-4.52827	0.793989	-5.74959	8.95e-09	4.72e-07
ENSG00000196167.5	COLCA1	15615.5	-4.52656	0.74475	-6.11323	9.76e-10	7.28e-08
ENSG00000235597.1	AC013402.2	14.7785	-4.52493	0.83174	-3.80931	0.000139356	0.00142664
ENSG00000176925.5	OR51F2	2.74262	-4.52366	0.902208	-3.75148	0.000175795	0.0017231
ENSG00000163879.9	DNALI1	4920.31	-4.52077	0.551128	-8.21206	2.17e-16	9.22e-14
ENSG00000197123.5	ZNF679	14.5586	-4.51858	0.92462	-4.07532	4.6e-05	0.000583209
ENSG00000198734.6	F5	75.8835	-4.51828	0.765963	-3.92387	8.71e-05	0.000980196
ENSG00000143194.8	MAEL	36.1611	-4.51751	0.638751	-4.11561	3.86e-05	0.000507583
ENSG00000251301.2	RP11-81H14.2	492.881	-4.50305	0.728316	-6.20796	5.37e-10	4.39e-08
ENSG00000142319.14	SLC6A3	1260.94	-4.49654	0.71555	-6.31067	2.78e-10	2.48e-08
ENSG00000105523.3	FAM83E	476.257	-4.49584	0.630404	-7.14142	9.24e-13	1.71e-10
ENSG00000157399.10	ARSE	6.55486	-4.4956	0.581448	3.19818	0.00138298	0.00870056
ENSG00000271763.1	RP11-386M24.9	4.71187	-4.49279	0.668019	-6.72726	1.73e-11	2.24e-09
ENSG00000243489.2	KRTAP10-11	5.20839	-4.48645	1.01553	-3.75469	0.000173555	0.00170626
ENSG00000225783.2	MIAT	90154.5	-4.47402	0.576292	-7.77506	7.54e-15	2.3e-12
ENSG00000253189.1	RP11-158A14.1	4.20691	-4.47093	0.746834	-3.8916	9.96e-05	0.00109388
ENSG00000229442.2	THEMIS3P	8.54695	-4.46206	1.00225	-4.42298	9.74e-06	0.000166207
ENSG00000267262.1	CTC-232P5.3	9.862	-4.45748	0.768968	-5.58238	2.37e-08	1.07e-06
ENSG00000257762.1	RP11-626I20.3	10.3744	-4.45633	0.660339	-6.46155	1.04e-10	1.06e-08
ENSG00000204398.5	RP11-65D24.2	8.68199	-4.45624	0.868613	-5.10921	3.24e-07	9.75e-06
ENSG00000250385.1	RP11-310P5.2	17.0891	-4.44065	0.859494	-5.05695	4.26e-07	1.24e-05
ENSG00000223863.1	AC008074.4	6.5584	-4.44043	0.831286	-5.33206	9.71e-08	3.59e-06
ENSG00000225689.1	RP1-30E17.2	6.44781	-4.43689	0.909014	-4.86106	1.17e-06	2.86e-05
ENSG00000091879.9	ANGPT2	268.247	-4.43456	0.557916	-7.94665	1.92e-15	6.94e-13
ENSG00000215881.3	RP11-65D24.1	5.89387	-4.43109	0.940936	-4.68397	2.81e-06	5.91e-05
ENSG00000224809.2	BEND3P2	36.6084	-4.42594	0.844179	-5.22482	1.74e-07	5.8e-06
ENSG00000162040.5	HS3ST6	153.604	-4.42046	0.666657	-6.6318	3.32e-11	4.03e-09
ENSG00000180440.3	SERTM1	510.483	-4.42038	0.728951	-5.03573	4.76e-07	1.37e-05
ENSG00000223941.1	LINC01014	162.97	-4.41267	0.883926	-5.05706	4.26e-07	1.24e-05
ENSG00000179603.13	GRM8	1926.38	-4.40742	0.718461	-6.16133	7.21e-10	5.7e-08
ENSG00000241356.1	OR5G3	4.43547	-4.39469	1.09109	-3.37652	0.000734081	0.00533617
ENSG00000257067.1	AP000797.4	4.20312	-4.38818	0.872967	-5.0144	5.32e-07	1.5e-05
ENSG00000205502.3	C2CD4B	104.456	-4.38395	0.831563	-4.26388	2.01e-05	0.000298833
ENSG00000221859.1	KRTAP10-10	8.04686	-4.38224	0.948883	-4.59056	4.42e-06	8.58e-05
ENSG00000206028.1	CTA-373H7.7	88.2731	-4.38081	0.553763	-7.88417	3.17e-15	1.05e-12
ENSG00000255189.1	GLYATL1P1	10.0247	-4.37786	0.992451	-4.44571	8.76e-06	0.000153468
ENSG00000137731.9	FXYD2	64.515	-4.37782	0.607413	-4.92517	8.43e-07	2.19e-05
ENSG00000179934.5	CCR8	63.7683	-4.36051	0.877741	-5.62896	1.81e-08	8.44e-07
ENSG00000176769.9	TCERG1L	1748.8	-4.35776	0.668246	-6.53959	6.17e-11	6.95e-09
ENSG00000251629.2	RP11-774D14.1	18.2004	-4.35261	1.00405	-3.47722	0.000506642	0.00396658
ENSG00000178828.5	RNF186	219.574	-4.35017	0.915393	-4.84029	1.3e-06	3.12e-05
ENSG00000177459.6	C8orf47	1245.39	-4.33804	0.579459	-7.49533	6.61e-14	1.61e-11
ENSG00000257017.4	HP	10.9545	-4.33702	0.731708	-4.28141	1.86e-05	0.000280508
ENSG00000096088.12	PGC	6.88331	-4.3299	0.902384	-4.78378	1.72e-06	3.93e-05
ENSG00000228168.1	HNRNPA1P21	56.536	-4.32787	0.672855	-5.55801	2.73e-08	1.21e-06
ENSG00000157219.3	HTR5A	8.86525	-4.32709	0.867612	-3.35761	0.000786192	0.00564042
ENSG00000220181.1	RP11-486M3.2	5.56613	-4.32283	1.13223	-3.15399	0.00161057	0.00977354
ENSG00000180287.12	PLD5	635.315	-4.31974	0.756378	-5.74157	9.38e-09	4.91e-07
ENSG00000087916.7	SLC6A14	32.9459	-4.31915	0.694433	-3.37829	0.000729387	0.00531163
ENSG00000228848.2	AC105402.2	23.7925	-4.31668	0.756314	-5.63711	1.73e-08	8.15e-07
ENSG00000175329.8	ISX	83.3729	-4.31272	0.822533	-5.2674	1.38e-07	4.8e-06
ENSG00000169474.3	SPRR1A	6.96657	-4.30577	0.919131	-4.66322	3.11e-06	6.42e-05
ENSG00000109906.9	ZBTB16	152.689	-4.30118	0.682282	-6.30937	2.8e-10	2.49e-08
ENSG00000136750.7	GAD2	2526.28	-4.29982	0.769747	-5.62201	1.89e-08	8.74e-07
ENSG00000130037.3	KCNA5	14.8487	-4.29694	0.873648	-4.74412	2.09e-06	4.6e-05
ENSG00000268416.1	CTD-2626G11.2	13.411	-4.29639	0.660025	-4.93313	8.09e-07	2.12e-05
ENSG00000188959.9	C9orf152	432.166	-4.29606	0.664388	-6.47935	9.21e-11	9.64e-09
ENSG00000237487.1	VN1R48P	86.3637	-4.28768	0.709707	-6.03831	1.56e-09	1.11e-07
ENSG00000260771.1	RP1-39J2.1	5.54064	-4.28202	1.02223	-4.14514	3.4e-05	0.000459331
ENSG00000144834.8	TAGLN3	11571.6	-4.27849	0.660963	-6.4912	8.52e-11	9.01e-09
ENSG00000254968.2	RP11-65M17.3	16.3544	-4.27124	0.675549	-6.18249	6.31e-10	5.11e-08
ENSG00000161944.12	ASGR2	33.5038	-4.2697	0.584435	-5.63175	1.78e-08	8.34e-07
ENSG00000230327.1	AC009234.1	8.18726	-4.26527	0.724315	-5.68982	1.27e-08	6.29e-07
ENSG00000257935.2	RP11-82C23.2	10.686	-4.26421	0.939239	-4.50409	6.67e-06	0.000121489
ENSG00000155511.13	GRIA1	1222.46	-4.26389	0.837566	-5.14495	2.68e-07	8.32e-06
ENSG00000196534.3	OR9K1P	9.38488	-4.25227	0.793791	-3.69245	0.000222105	0.00207048
ENSG00000250343.1	CTC-255N20.1	50.5184	-4.24827	0.535219	-7.89252	2.96e-15	1e-12
ENSG00000159212.8	CLIC6	1834.8	-4.24571	0.874687	-4.92363	8.5e-07	2.19e-05
ENSG00000258676.3	RP11-386M24.3	5.22948	-4.24522	0.781662	-5.42692	5.73e-08	2.31e-06
ENSG00000226903.1	LINC00354	4.11885	-4.23415	0.839315	-5.03744	4.72e-07	1.36e-05
ENSG00000221880.2	KRTAP1-3	23.3972	-4.22823	0.946524	-4.47278	7.72e-06	0.000137812
ENSG00000095777.10	MYO3A	2359.53	-4.22471	0.721823	-5.87806	4.15e-09	2.53e-07
ENSG00000153253.11	SCN3A	24753.8	-4.22412	0.697102	-6.0818	1.19e-09	8.74e-08
ENSG00000198217.3	OR51H2P	15.1858	-4.22337	0.850872	-4.87839	1.07e-06	2.65e-05
ENSG00000187008.2	PKD1L3	51.431	-4.22036	0.563674	-4.61444	3.94e-06	7.84e-05
ENSG00000139648.6	KRT71	10.9854	-4.2157	0.741002	-4.23717	2.26e-05	0.000330128
ENSG00000258844.1	RP11-259K15.2	19.9456	-4.20949	0.773365	-3.71763	0.000201104	0.00191183
ENSG00000233492.1	RP5-984P4.4	39.9874	-4.18666	0.901995	-4.67205	2.98e-06	6.21e-05
ENSG00000187175.5	KRTAP12-1	10.2464	-4.18566	0.808986	-5.011	5.41e-07	1.52e-05
ENSG00000270112.2	RP11-742D12.2	230.323	-4.18132	0.696837	-6.01341	1.82e-09	1.26e-07
ENSG00000113532.8	ST8SIA4	1322.15	-4.17481	0.565545	-7.38949	1.47e-13	3.25e-11
ENSG00000100362.8	PVALB	37.296	-4.15609	0.94483	-4.44857	8.64e-06	0.000151768
ENSG00000004799.7	PDK4	3330.43	-4.15303	0.745146	-5.60202	2.12e-08	9.68e-07
ENSG00000269779.1	CTD-2542C24.2	45.964	-4.15191	0.804167	-5.16063	2.46e-07	7.75e-06
ENSG00000187185.3	CTD-2600O9.1	73.8103	-4.1499	0.865657	-4.82827	1.38e-06	3.27e-05
ENSG00000187922.9	LCN10	208.369	-4.14356	0.709093	-5.79932	6.66e-09	3.73e-07
ENSG00000196872.6	KIAA1211L	3471.83	-4.14251	0.581973	-7.12763	1.02e-12	1.86e-10
ENSG00000152785.6	BMP3	198.172	-4.13389	0.714582	-5.80032	6.62e-09	3.72e-07
ENSG00000072315.3	TRPC5	29.1651	-4.13077	0.768879	-4.42623	9.59e-06	0.000164328
ENSG00000233290.1	RP11-147G16.1	87.7583	-4.12941	1.05618	-4.17029	3.04e-05	0.000419378
ENSG00000116299.12	KIAA1324	8581.24	-4.12132	0.506082	-8.14931	3.66e-16	1.51e-13
ENSG00000198125.8	MB	572.565	-4.12071	0.631883	-6.53164	6.51e-11	7.25e-09
ENSG00000255399.2	TBX5-AS1	74.3065	-4.11518	0.894392	-4.64871	3.34e-06	6.81e-05
ENSG00000258007.1	RP11-350G24.1	4.59545	-4.11384	1.01031	-4.0356	5.45e-05	0.00066944
ENSG00000188306.6	LRRIQ4	108.256	-4.1114	0.52735	-7.78208	7.13e-15	2.21e-12
ENSG00000243300.2	LINC00359	9.72443	-4.10652	0.905336	-4.4306	9.4e-06	0.000162071
ENSG00000225549.3	RP11-210H10__A.1	5.98899	-4.10441	0.913708	-3.68045	0.000232824	0.00214802
ENSG00000150361.7	KLHL1	150.644	-4.09846	0.859773	-4.85027	1.23e-06	2.99e-05
ENSG00000146411.5	SLC2A12	2136.43	-4.09806	0.58064	-7.06676	1.59e-12	2.79e-10
ENSG00000230873.4	STMND1	177.666	-4.09737	0.79672	-5.17307	2.3e-07	7.32e-06
ENSG00000254874.1	RP11-676F20.1	6.0909	-4.0947	0.856048	-4.74867	2.05e-06	4.52e-05
ENSG00000180264.6	GPR144	78.4018	-4.09406	0.657782	-4.77398	1.81e-06	4.08e-05
ENSG00000226791.3	AC109826.1	24.7454	-4.09107	0.7758	-5.23421	1.66e-07	5.57e-06
ENSG00000091972.14	CD200	2928.4	-4.08913	0.642972	-6.37383	1.84e-10	1.74e-08
ENSG00000226320.1	AC018359.1	11.7882	-4.08865	0.87161	-4.6013	4.2e-06	8.24e-05
ENSG00000261763.1	RP11-442N1.2	33.1514	-4.0883	0.795033	-4.35571	1.33e-05	0.000213582
ENSG00000229674.1	AL121578.7	1.42511	-4.08437	0.79422	-3.67313	0.000239601	0.00219921
ENSG00000145824.8	CXCL14	619.453	-4.08251	0.84767	-4.31041	1.63e-05	0.000252765
ENSG00000127084.13	FGD3	3773.46	-4.08056	0.526231	-7.76048	8.46e-15	2.52e-12
ENSG00000111319.8	SCNN1A	32943	-4.08016	0.665974	-6.14351	8.07e-10	6.25e-08
ENSG00000266256.1	LINC00683	183.784	-4.0753	0.739218	-5.53	3.2e-08	1.38e-06
ENSG00000228162.1	AC097713.3	31.9977	-4.07394	0.880373	-4.63492	3.57e-06	7.22e-05
ENSG00000250543.1	RP11-442N1.1	23.847	-4.0728	0.789713	-4.01168	6.03e-05	0.000730198
ENSG00000115461.4	IGFBP5	92007.7	-4.06916	0.638174	-6.39037	1.65e-10	1.6e-08
ENSG00000182968.3	SOX1	8211.73	-4.06592	0.847684	-4.84953	1.24e-06	3e-05
ENSG00000259703.1	LINC00593	24.6549	-4.0648	0.801882	-5.0457	4.52e-07	1.31e-05
ENSG00000253551.1	RP11-26M5.2	5.5103	-4.06278	0.8003	-5.07242	3.93e-07	1.16e-05
ENSG00000237359.1	RP11-509J21.2	8.15578	-4.05892	0.734997	-5.32774	9.94e-08	3.67e-06
ENSG00000174990.3	CA5A	33.9774	-4.05547	0.757411	-5.33132	9.75e-08	3.6e-06
ENSG00000273104.1	CMP21-97G8.1	7.99869	-4.04774	0.651655	-3.94214	8.08e-05	0.000920966
ENSG00000238213.1	TARDBPP2	72.7601	-4.03963	0.686169	-5.88211	4.05e-09	2.48e-07
ENSG00000133116.6	KL	176.909	-4.03018	0.69031	-5.8476	4.99e-09	2.92e-07
ENSG00000264198.1	RP11-94L15.2	885.582	-4.01799	0.652279	-6.17297	6.7e-10	5.32e-08
ENSG00000272214.1	AC079602.1	14.3319	-4.0132	0.81972	-3.40795	0.000654539	0.0048805
ENSG00000249948.2	GBA3	105.593	-4.01261	0.854781	-4.52899	5.93e-06	0.000110435
ENSG00000237579.2	RP11-324L3.1	3.95448	-4.00725	0.922876	-4.32484	1.53e-05	0.00024024
ENSG00000146399.1	TAAR1	24.5769	-4.00131	1.11463	-4.12091	3.77e-05	0.000498479
ENSG00000214814.2	FER1L6	36.5603	-4.00001	0.560828	-4.05106	5.1e-05	0.00063691
ENSG00000170893.3	TRH	90.0005	-3.99828	0.687805	-5.81283	6.14e-09	3.5e-07
ENSG00000232784.1	AC067961.1	50.2132	-3.99454	0.676871	-5.88624	3.95e-09	2.43e-07
ENSG00000175426.6	PCSK1	22521.1	-3.99333	0.646872	-6.28387	3.3e-10	2.9e-08
ENSG00000248118.1	LINC01019	23.2077	-3.99283	1.05751	-3.92734	8.59e-05	0.000968208
ENSG00000167780.7	SOAT2	62.0948	-3.98131	0.816062	-3.84636	0.000119884	0.00126385
ENSG00000178965.9	C1orf173	445.677	-3.97493	0.697644	-5.71381	1.1e-08	5.6e-07
ENSG00000258700.1	LINC00871	41.2205	-3.97483	0.70324	-5.63231	1.78e-08	8.33e-07
ENSG00000148948.3	LRRC4C	549.493	-3.97384	0.793796	-5.03909	4.68e-07	1.35e-05
ENSG00000127325.14	BEST3	4948.41	-3.97322	0.670498	-5.94186	2.82e-09	1.82e-07
ENSG00000170615.10	SLC26A5	165.074	-3.97039	0.494527	-8.02168	1.04e-15	4.05e-13
ENSG00000268833.1	AC011513.4	5.85518	-3.96847	0.790236	-4.94106	7.77e-07	2.05e-05
ENSG00000100012.7	SEC14L3	12.5708	-3.96745	0.752104	-3.83242	0.000126891	0.00132557
ENSG00000250448.1	RP11-19O2.2	43.5352	-3.96382	0.882674	-4.5199	6.19e-06	0.000114486
ENSG00000196684.8	HSH2D	238.602	-3.96177	0.58921	-6.72618	1.74e-11	2.24e-09
ENSG00000247131.1	RP11-588G21.2	13.1602	-3.95171	0.763929	-5.07802	3.81e-07	1.13e-05
ENSG00000145113.17	MUC4	799.005	-3.94944	0.632598	-6.25388	4e-10	3.44e-08
ENSG00000204711.4	C9orf135	51.4824	-3.94732	0.743896	-4.04368	5.26e-05	0.000652517
ENSG00000266968.1	RP11-116O18.1	24.5017	-3.94388	0.647461	-4.8663	1.14e-06	2.8e-05
ENSG00000128917.5	DLL4	3122.8	-3.92743	0.547355	-7.18195	6.87e-13	1.32e-10
ENSG00000100122.5	CRYBB1	30.9907	-3.92121	0.729686	-5.3502	8.79e-08	3.3e-06
ENSG00000132837.10	DMGDH	153.181	-3.91835	0.526992	-5.191	2.09e-07	6.75e-06
ENSG00000253974.1	NRG1-IT1	17.1151	-3.91595	0.85538	-4.54548	5.48e-06	0.000102962
ENSG00000257061.1	RP4-809F18.2	13.6274	-3.91108	1.02404	-3.83617	0.000124969	0.00130804
ENSG00000259663.2	CTD-2314G24.2	3362.86	-3.91094	0.706108	-5.5581	2.73e-08	1.21e-06
ENSG00000253079.1	NRON	2.54872	-3.91029	0.798774	-4.89491	9.83e-07	2.49e-05
ENSG00000198535.5	C2CD4A	294.271	-3.9097	0.565696	-6.91375	4.72e-12	7.04e-10
ENSG00000205215.4	AC015818.3	20.9588	-3.90742	0.68162	-5.55923	2.71e-08	1.21e-06
ENSG00000233204.1	MAPRE1P3	3.12363	-3.90331	0.930137	-4.17987	2.92e-05	0.000405557
ENSG00000234647.1	RP11-503C24.4	10.6444	-3.89866	1.08769	-3.69327	0.000221386	0.00206489
ENSG00000134548.5	C12orf39	1243.82	-3.89258	0.679866	-5.74095	9.41e-09	4.91e-07
ENSG00000198049.5	AVPR1B	79.3573	-3.88935	0.611678	-6.34876	2.17e-10	2.01e-08
ENSG00000242767.1	ZBTB20-AS4	54.4673	-3.87609	0.587526	-6.58022	4.7e-11	5.46e-09
ENSG00000127324.4	TSPAN8	2004.62	-3.87543	0.7345	-5.29895	1.16e-07	4.16e-06
ENSG00000224309.3	ANKRD30BP2	27.9137	-3.86914	0.879154	-4.41609	1.01e-05	0.000170501
ENSG00000171533.7	MAP6	4139.42	-3.8598	0.474156	-8.14408	3.82e-16	1.56e-13
ENSG00000258723.1	RP11-332E19.2	2.73888	-3.85903	0.877469	-4.38967	1.14e-05	0.000189108
ENSG00000174776.6	WDR49	22.6387	-3.859	0.630392	-3.31231	0.000925287	0.00640242
ENSG00000124780.9	KCNK17	578.994	-3.85595	0.959881	-4.11657	3.85e-05	0.000506292
ENSG00000008196.8	TFAP2B	174.876	-3.85499	0.767277	-5.33389	9.61e-08	3.57e-06
ENSG00000236908.2	RP5-1063M23.2	174.974	-3.85266	0.530329	-3.20414	0.00135467	0.0085676
ENSG00000184012.7	TMPRSS2	307.47	-3.85266	0.781193	-4.9579	7.13e-07	1.91e-05
ENSG00000249091.1	RP11-733C7.1	10.4315	-3.8504	0.961421	-3.95268	7.73e-05	0.00089176
ENSG00000158816.11	VWA5B1	160.734	-3.8448	0.816694	-3.27706	0.00104892	0.00704612
ENSG00000004846.12	ABCB5	8.68726	-3.84275	0.63492	-3.60668	0.00031014	0.00269248
ENSG00000143001.4	TMEM61	173.538	-3.83634	0.86777	-4.46668	7.94e-06	0.00014098
ENSG00000254675.1	RP11-7I15.4	10.2152	-3.83323	0.773386	-4.84785	1.25e-06	3.02e-05
ENSG00000174279.4	EVX2	52.0092	-3.8316	0.572822	-4.93813	7.89e-07	2.08e-05
ENSG00000135773.8	CAPN9	306.95	-3.83007	0.57301	-6.68754	2.27e-11	2.86e-09
ENSG00000226767.1	RP11-328P23.3	4.70563	-3.82118	0.804996	-3.20518	0.00134976	0.00854639
ENSG00000132259.8	CNGA4	256.324	-3.82063	0.738087	-5.19398	2.06e-07	6.67e-06
ENSG00000270432.1	OR7E108P	2.31622	-3.81827	0.786889	-4.85228	1.22e-06	2.97e-05
ENSG00000163394.5	CCKAR	35.2715	-3.81805	0.770654	-4.9463	7.56e-07	2.01e-05
ENSG00000171587.10	DSCAM	1188.05	-3.81782	0.680459	-5.62566	1.85e-08	8.58e-07
ENSG00000212899.1	KRTAP3-3	4.90056	-3.81597	0.858267	-3.34351	0.000827246	0.00587941
ENSG00000105852.6	PON3	329.482	-3.81432	0.8788	-4.39224	1.12e-05	0.000187371
ENSG00000155495.8	MAGEC1	2322.53	-3.80917	0.790495	-4.8498	1.24e-06	3e-05
ENSG00000144152.8	FBLN7	2518.12	-3.808	0.544784	-6.99601	2.63e-12	4.31e-10
ENSG00000187546.9	AGMO	677.104	-3.80689	0.79312	-4.82997	1.37e-06	3.26e-05
ENSG00000165061.10	ZMAT4	2212.86	-3.80119	0.706149	-5.40105	6.63e-08	2.61e-06
ENSG00000156234.7	CXCL13	9.87525	-3.80042	0.55607	-3.24281	0.00118356	0.00773822
ENSG00000188831.3	DPPA3P2	6.15814	-3.79631	0.703721	-5.19647	2.03e-07	6.59e-06
ENSG00000169550.8	MUC15	1635.67	-3.79463	0.864231	-4.44004	8.99e-06	0.0001568
ENSG00000259882.1	RP11-293B20.2	57.6797	-3.79077	0.925509	-5.59281	2.23e-08	1.01e-06
ENSG00000234715.1	CTB-107G13.1	168.41	-3.78013	0.751643	-5.04603	4.51e-07	1.31e-05
ENSG00000189120.3	SP6	1829.43	-3.7799	0.54689	-6.9174	4.6e-12	6.93e-10
ENSG00000206579.7	XKR4	243.91	-3.77893	0.759072	-3.82501	0.000130767	0.00135725
ENSG00000114248.5	LRRC31	74.5559	-3.77345	0.787876	-4.80357	1.56e-06	3.62e-05
ENSG00000122548.3	KIAA0087	180.322	-3.76166	0.699789	-4.36177	1.29e-05	0.000209078
ENSG00000164393.4	GPR111	73.9485	-3.75431	0.835424	-4.5172	6.27e-06	0.00011556
ENSG00000214787.4	MS4A4E	8.53911	-3.75217	0.737332	-4.95942	7.07e-07	1.9e-05
ENSG00000212935.1	KRTAP10-3	3.65783	-3.74973	0.800747	-4.68024	2.87e-06	6e-05
ENSG00000256463.4	SALL3	808.44	-3.74667	0.811469	-4.65031	3.31e-06	6.78e-05
ENSG00000089225.15	TBX5	418.531	-3.74559	0.964748	-3.97729	6.97e-05	0.000819583
ENSG00000214102.3	WEE2	87.6281	-3.74467	0.58024	-6.44569	1.15e-10	1.17e-08
ENSG00000253361.1	RP11-675F6.3	25.8895	-3.73971	0.783986	-4.75219	2.01e-06	4.46e-05
ENSG00000158525.11	CPA5	65.9805	-3.73938	0.608151	-6.13966	8.27e-10	6.34e-08
ENSG00000250358.1	RP11-159K7.2	15.2849	-3.73797	0.972987	-3.85757	0.000114521	0.00122089
ENSG00000218109.3	KIRREL3-AS3	5.70648	-3.73083	0.783273	-4.61535	3.92e-06	7.82e-05
ENSG00000054179.7	ENTPD2	787.819	-3.72753	0.542867	-6.87094	6.38e-12	9.26e-10
ENSG00000183145.4	RIPPLY3	2115.26	-3.72751	0.595628	-6.26637	3.7e-10	3.2e-08
ENSG00000220377.1	RP1-152L7.3	4.67387	-3.72608	0.880065	-4.20401	2.62e-05	0.00037118
ENSG00000137747.10	TMPRSS13	124.876	-3.72396	0.535033	-4.83005	1.36e-06	3.26e-05
ENSG00000015520.10	NPC1L1	878.936	-3.72076	0.679443	-5.48998	4.02e-08	1.68e-06
ENSG00000104760.12	FGL1	40.4508	-3.71921	0.81511	-3.91424	9.07e-05	0.00101167
ENSG00000150676.8	CCDC83	8.66031	-3.71823	0.842858	-4.32092	1.55e-05	0.000243472
ENSG00000260284.1	TPSP2	11.0839	-3.71753	0.527893	-6.89421	5.42e-12	7.97e-10
ENSG00000254383.1	RP11-465K16.1	2.58424	-3.71681	0.911773	-4.0653	4.8e-05	0.000604889
ENSG00000225003.1	OR51A5P	6.52794	-3.71211	0.866379	-4.18491	2.85e-05	0.000398225
ENSG00000188069.3	OR51F1	3.13561	-3.71202	1.00179	-3.67859	0.000234529	0.00215853
ENSG00000184459.4	BPIFC	11.17	-3.71192	0.790231	-3.96145	7.45e-05	0.000867382
ENSG00000226377.1	AC084809.2	8.64137	-3.71057	0.506796	-4.40006	1.08e-05	0.000181784
ENSG00000235888.1	AF064858.8	118.133	-3.70983	0.714251	-5.20243	1.97e-07	6.41e-06
ENSG00000161405.12	IKZF3	338.821	-3.70914	0.641758	-5.78793	7.13e-09	3.92e-07
ENSG00000187513.8	GJA4	16.0607	-3.70425	0.61241	-3.84788	0.000119142	0.00125882
ENSG00000253563.2	NKX2-1-AS1	294.689	-3.70422	0.693288	-6.25478	3.98e-10	3.43e-08
ENSG00000197599.8	CCDC154	469.694	-3.70399	0.580662	-6.38389	1.73e-10	1.65e-08
ENSG00000253339.1	RP11-434I12.3	71.9851	-3.70382	0.972436	-3.89294	9.9e-05	0.00108932
ENSG00000231079.3	AC105402.4	55.2411	-3.7012	0.569361	-6.48471	8.89e-11	9.33e-09
ENSG00000229550.1	AC012445.1	3.1092	-3.70105	1.00242	-3.66529	0.000247063	0.00225421
ENSG00000166922.4	SCG5	3994.32	-3.70094	0.401729	-9.21427	3.13e-20	2.73e-17
ENSG00000206069.4	TMEM211	5.45282	-3.69823	0.863281	-4.24358	2.2e-05	0.000322431
ENSG00000157765.7	SLC34A2	69.5879	-3.69571	0.666751	-4.80059	1.58e-06	3.66e-05
ENSG00000253444.1	AC133633.2	3.52981	-3.69458	0.812051	-4.54592	5.47e-06	0.000102826
ENSG00000268751.1	SCGB1B2P	62.9733	-3.69359	0.475352	-3.367	0.000759917	0.00548069
ENSG00000166927.8	MS4A7	14.7144	-3.69178	0.706251	-5.16192	2.44e-07	7.72e-06
ENSG00000177984.6	LCN15	177.817	-3.69096	0.660709	-5.59293	2.23e-08	1.01e-06
ENSG00000251087.2	ALG1L3P	8.77779	-3.69074	1.0354	-3.58582	0.000336015	0.00287069
ENSG00000010282.10	HHATL	46.3641	-3.68961	0.923259	-4.04064	5.33e-05	0.000658358
ENSG00000164929.12	BAALC	1600.37	-3.6877	0.616942	-5.98663	2.14e-09	1.43e-07
ENSG00000243514.2	RPL32P33	10.3137	-3.6837	0.93881	-3.89122	9.97e-05	0.00109483
ENSG00000233334.2	RP11-464O2.2	8.528	-3.68163	0.634089	-3.6405	0.000272105	0.00243372
ENSG00000125285.4	SOX21	608.647	-3.68077	0.705078	-5.23566	1.64e-07	5.53e-06
ENSG00000157330.5	C1orf158	6.32273	-3.67638	0.865283	-4.16859	3.06e-05	0.000421967
ENSG00000203740.3	METTL11B	54.0935	-3.67113	0.765641	-4.80014	1.59e-06	3.66e-05
ENSG00000186212.2	SOWAHB	427.183	-3.66904	0.609764	-6.02359	1.71e-09	1.2e-07
ENSG00000226340.1	AC105402.3	45.564	-3.66382	0.63257	-5.77757	7.58e-09	4.11e-07
ENSG00000134962.6	KLB	67.6193	-3.66151	0.420734	-3.884	0.000102754	0.00112218
ENSG00000240051.1	RPL23AP10	6.3031	-3.66031	0.674381	-5.24191	1.59e-07	5.38e-06
ENSG00000270332.1	RP11-82L2.1	420.824	-3.65621	0.598596	-6.11416	9.71e-10	7.27e-08
ENSG00000125872.7	LRRN4	98.981	-3.65611	0.501356	-3.20987	0.00132796	0.00844988
ENSG00000176204.9	LRRTM4	153.46	-3.65378	0.630268	-3.64152	0.000271036	0.00242825
ENSG00000132554.15	RGS22	152.925	-3.65192	0.609309	-5.99488	2.04e-09	1.38e-07
ENSG00000129465.11	RIPK3	81.4559	-3.6486	0.687058	-5.31365	1.07e-07	3.92e-06
ENSG00000234929.1	AC018685.1	10.5261	-3.64453	0.790369	-4.53582	5.74e-06	0.000107104
ENSG00000186529.10	CYP4F3	335.455	-3.64393	0.720842	-6.6487	2.96e-11	3.65e-09
ENSG00000254024.1	KB-1562D12.1	7.40362	-3.64366	0.843253	-4.21138	2.54e-05	0.000361021
ENSG00000016082.10	ISL1	12247.3	-3.64285	0.742163	-4.92942	8.25e-07	2.15e-05
ENSG00000251182.1	RP11-617I14.1	5.08155	-3.64071	1.0675	-3.37966	0.000725746	0.0052911
ENSG00000272479.1	RP11-301G7.1	16.9522	-3.63619	0.737823	-4.88978	1.01e-06	2.53e-05
ENSG00000212900.1	KRTAP3-2	22.2985	-3.63484	0.803324	-3.7796	0.000157082	0.00157361
ENSG00000217408.2	PRELID1P2	3.00876	-3.633	0.939813	-3.85086	0.000117705	0.00124863
ENSG00000225365.1	AC078942.1	16.3814	-3.62971	0.630088	-5.70064	1.19e-08	5.98e-07
ENSG00000232229.1	LINC00865	111.828	-3.62577	0.735021	-4.94367	7.67e-07	2.03e-05
ENSG00000254844.3	RP11-728F11.3	3.22056	-3.62091	0.758963	-3.5483	0.000387719	0.00322186
ENSG00000256155.1	RP11-277P12.9	11.2339	-3.62001	0.853755	-4.18869	2.81e-05	0.00039284
ENSG00000226995.3	LINC00658	5.65918	-3.61877	0.829847	-4.25681	2.07e-05	0.00030674
ENSG00000224981.1	AC000367.1	3.71469	-3.61785	0.769503	-4.70022	2.6e-06	5.55e-05
ENSG00000237670.1	AC080094.1	8.85584	-3.61426	0.93762	-3.81494	0.000136216	0.00139938
ENSG00000176951.5	OR51N1P	2.97019	-3.61421	0.943594	-3.81464	0.00013638	0.00140017
ENSG00000124215.12	CDH26	586.893	-3.61157	0.629389	-4.45439	8.41e-06	0.000148367
ENSG00000269356.1	RP11-120K24.4	30.4731	-3.61092	0.548056	-6.55384	5.61e-11	6.47e-09
ENSG00000226506.1	AC007463.2	4.3824	-3.61024	0.972367	-3.69927	0.00021622	0.00202675
ENSG00000261727.2	RP11-1166P10.6	9.65245	-3.60942	1.04227	-3.47103	0.000518458	0.00403848
ENSG00000042980.8	ADAM28	1180.48	-3.607	0.752227	-4.81621	1.46e-06	3.43e-05
ENSG00000250392.2	RP11-700N1.1	3.26387	-3.60568	0.805376	-4.47391	7.68e-06	0.000137312
ENSG00000144962.6	SPATA16	5.61322	-3.60003	0.747123	-4.65911	3.18e-06	6.53e-05
ENSG00000204684.2	RP5-1004I9.1	3.04387	-3.59733	0.874936	-4.10362	4.07e-05	0.000528389
ENSG00000255945.1	RP11-351O2.1	3.60647	-3.59653	1.07776	-3.29063	0.000999626	0.00679572
ENSG00000080572.8	PIH1D3	5.06968	-3.59562	0.750193	-4.67031	3.01e-06	6.24e-05
ENSG00000112494.5	UNC93A	19.5485	-3.59268	0.866305	-4.1433	3.42e-05	0.000462822
ENSG00000248859.2	RP11-375B1.3	39.8248	-3.58791	0.645374	-5.54423	2.95e-08	1.29e-06
ENSG00000235683.1	AC018442.1	24.8367	-3.58584	0.649489	-4.95752	7.14e-07	1.92e-05
ENSG00000261146.1	RP11-2A4.4	7.32542	-3.58144	1.01574	-3.53781	0.000403466	0.00332782
ENSG00000259837.1	RP11-672L10.1	2.31239	-3.58112	0.914157	-3.90706	9.34e-05	0.00103931
ENSG00000151136.10	BTBD11	2717.12	-3.58085	0.575066	-6.23356	4.56e-10	3.85e-08
ENSG00000183654.8	2020-03-11	654.987	-3.57777	0.907249	-4.00007	6.33e-05	0.000758105
ENSG00000239474.2	KLHL41	572.276	-3.57726	0.549634	-6.51253	7.39e-11	8.02e-09
ENSG00000124391.4	IL17C	77.5631	-3.57677	0.618013	-5.78252	7.36e-09	4.02e-07
ENSG00000236886.2	AC007563.5	2.94641	-3.57547	0.721143	-4.96028	7.04e-07	1.9e-05
ENSG00000170927.10	PKHD1	190.226	-3.57379	0.821888	-4.37659	1.21e-05	0.000197951
ENSG00000171236.9	LRG1	111.915	-3.56482	0.652244	-4.90086	9.54e-07	2.42e-05
ENSG00000197859.5	ADAMTSL2	2466.09	-3.56463	0.615762	-5.79773	6.72e-09	3.75e-07
ENSG00000233293.1	RP11-410N8.3	20.6668	-3.56421	0.777252	-4.56515	4.99e-06	9.51e-05
ENSG00000272664.1	OR51C4P	3.33271	-3.56023	0.84385	-4.21373	2.51e-05	0.000358867
ENSG00000168875.1	SOX14	17.9477	-3.5549	1.01336	-4.14756	3.36e-05	0.000455064
ENSG00000264837.1	VN1R71P	5.17704	-3.55146	0.990034	-3.55917	0.000372035	0.00311969
ENSG00000186369.5	LINC00643	95.2521	-3.55072	0.852987	-4.36019	1.3e-05	0.000210386
ENSG00000225872.2	AC002398.5	19.9269	-3.54782	0.638453	-5.51536	3.48e-08	1.49e-06
ENSG00000179799.7	OR7E22P	11.3296	-3.5454	0.938973	-3.75871	0.000170795	0.00168356
ENSG00000104327.3	CALB1	401.47	-3.54157	0.641769	-5.78841	7.11e-09	3.92e-07
ENSG00000204889.6	KRT40	3330.18	-3.5384	0.839745	-6.17716	6.53e-10	5.23e-08
ENSG00000237721.1	AF064858.11	39.3534	-3.53618	0.645665	-5.46187	4.71e-08	1.94e-06
ENSG00000127954.8	STEAP4	18.8153	-3.53604	0.377677	-3.82247	0.000132122	0.00136824
ENSG00000186469.4	GNG2	5316.72	-3.53423	0.706385	-5.01894	5.2e-07	1.47e-05
ENSG00000116983.8	HPCAL4	1952.55	-3.53354	0.679844	-5.21052	1.88e-07	6.19e-06
ENSG00000088386.11	SLC15A1	113.598	-3.53269	0.728158	-5.34336	9.12e-08	3.41e-06
ENSG00000250244.1	CTB-49A3.4	3.4485	-3.52591	0.887387	-3.96476	7.35e-05	0.000856659
ENSG00000254786.1	RP11-142C4.5	5.73009	-3.52281	1.02587	-3.42075	0.000624496	0.00469642
ENSG00000157150.4	TIMP4	43.8867	-3.52199	0.715585	-4.91868	8.71e-07	2.25e-05
ENSG00000234661.2	CHL1-AS1	5.87232	-3.51997	0.978045	-3.5601	0.000370717	0.00311025
ENSG00000178538.5	CA8	3693.44	-3.51774	0.586003	-6.01001	1.86e-09	1.28e-07
ENSG00000229415.5	SFTA3	4566.07	-3.50952	0.819047	-4.31583	1.59e-05	0.000248159
ENSG00000223479.3	RP4-788P17.1	5.93045	-3.50673	0.97173	-3.60328	0.000314226	0.00272152
ENSG00000151615.3	POU4F2	130.284	-3.50549	0.834635	-4.61664	3.9e-06	7.78e-05
ENSG00000215474.2	SKOR2	26.6336	-3.50518	0.872899	-3.22518	0.00125891	0.00811981
ENSG00000258511.1	RP11-61O1.2	3.22845	-3.49732	1.0735	-3.21554	0.00130197	0.00831905
ENSG00000233041.4	PHGR1	113.298	-3.49592	0.80649	-4.35598	1.32e-05	0.0002135
ENSG00000151655.13	ITIH2	17.9064	-3.49342	0.577864	-3.53437	0.000408754	0.00335722
ENSG00000243024.2	RPS11P6	430.107	-3.49067	0.518039	-6.74027	1.58e-11	2.07e-09
ENSG00000231170.1	AC002451.3	7.20135	-3.48687	0.846259	-4.0468	5.19e-05	0.00064587
ENSG00000164488.7	DACT2	200.97	-3.48388	0.897609	-3.9279	8.57e-05	0.000966304
ENSG00000204001.5	LCN8	26.4946	-3.48137	0.771924	-4.50097	6.76e-06	0.000123055
ENSG00000259496.2	RP11-19J5.1	2.53361	-3.48136	0.919025	-3.77723	0.000158583	0.00158519
ENSG00000259203.1	RP11-209K10.2	29.4127	-3.48113	0.886869	-3.9437	8.02e-05	0.0009163
ENSG00000163995.14	ABLIM2	2370.56	-3.47168	0.468768	-7.40864	1.28e-13	2.92e-11
ENSG00000259235.1	RP11-605F22.2	11.1645	-3.47059	0.603615	-5.66855	1.44e-08	6.98e-07
ENSG00000228835.1	AC012123.1	283.795	-3.47007	0.868521	-4.03419	5.48e-05	0.000671753
ENSG00000146360.7	GPR6	270.373	-3.46838	0.724346	-4.80244	1.57e-06	3.64e-05
ENSG00000049089.9	COL9A2	5552.94	-3.46377	0.608455	-3.49922	0.000466619	0.00372382
ENSG00000175318.7	GRAMD2	932.69	-3.46292	0.642156	-5.40181	6.6e-08	2.6e-06
ENSG00000174358.11	SLC6A19	33.59	-3.46024	0.483072	-5.36519	8.09e-08	3.06e-06
ENSG00000268341.1	L47234.1	7.87383	-3.45908	0.907617	-3.75229	0.00017523	0.00171853
ENSG00000270823.1	hsa-mir-335	167.719	-3.45512	0.559131	-6.17953	6.43e-10	5.19e-08
ENSG00000231532.1	AC022311.1	13.8714	-3.45405	0.65683	-3.83167	0.000127278	0.00132875
ENSG00000260412.1	RP11-438B23.2	205.802	-3.45319	0.648273	-5.33291	9.66e-08	3.58e-06
ENSG00000232680.2	AC002511.3	10.0382	-3.45261	1.00505	-3.45252	0.000555372	0.00427434
ENSG00000235578.1	XXbac-B33L19.4	42.6189	-3.45067	0.718274	-4.8034	1.56e-06	3.62e-05
ENSG00000186860.3	KRTAP17-1	17.42	-3.44888	0.874113	-3.9461	7.94e-05	0.000909444
ENSG00000198812.3	LRRC10	12.2866	-3.44594	0.7066	-4.81984	1.44e-06	3.39e-05
ENSG00000223715.1	RP11-71G7.1	15.0723	-3.44384	0.751957	-3.61573	0.000299503	0.00262775
ENSG00000257720.1	ILF2P2	2.35476	-3.44057	0.763972	-4.50527	6.63e-06	0.000121066
ENSG00000236716.1	RP11-478H13.1	3.27943	-3.4372	0.986914	-3.4617	0.000536771	0.00415601
ENSG00000091513.10	TF	70.8424	-3.43446	0.542749	-3.41592	0.000635661	0.00476258
ENSG00000165379.9	LRFN5	1930.86	-3.43234	0.703287	-4.89457	9.85e-07	2.49e-05
ENSG00000189292.11	FAM150B	24.8942	-3.42825	0.569781	-4.49271	7.03e-06	0.000127139
ENSG00000153779.8	TGIF2LX	104.545	-3.42456	1.05338	-3.4072	0.000656327	0.00489125
ENSG00000188039.9	NWD1	1647.52	-3.42381	0.802433	-4.29279	1.76e-05	0.000268635
ENSG00000255151.2	GLYATL1P3	28.8297	-3.4221	0.712535	-4.79137	1.66e-06	3.81e-05
ENSG00000183914.10	DNAH2	2206.23	-3.42014	0.647808	-5.28942	1.23e-07	4.33e-06
ENSG00000177191.2	B3GNT8	409.44	-3.41892	0.569059	-6.012	1.83e-09	1.27e-07
ENSG00000225870.1	LINC00368	3.30568	-3.41422	0.919823	-3.69958	0.000215959	0.00202549
ENSG00000227502.2	RP1-249H1.4	31.7222	-3.41332	0.478267	-3.26516	0.00109401	0.00728107
ENSG00000258636.1	CTD-2298J14.2	106.783	-3.41192	0.715492	-4.77715	1.78e-06	4.04e-05
ENSG00000263812.1	LINC00908	155.516	-3.40961	0.744445	-4.59377	4.35e-06	8.46e-05
ENSG00000145192.8	AHSG	83.0525	-3.40394	0.681793	-4.99579	5.86e-07	1.62e-05
ENSG00000242037.2	RN7SL585P	2.49322	-3.39774	1.0224	-3.29683	0.000977824	0.00667851
ENSG00000176879.2	OR51G1	2.47357	-3.39433	0.837451	-4.0505	5.11e-05	0.000637654
ENSG00000229109.1	RP11-439K3.1	4.36415	-3.39312	0.599268	-5.45651	4.86e-08	1.99e-06
ENSG00000224318.1	CHL1-AS2	3.96931	-3.39303	0.925723	-3.66362	0.000248673	0.00226513
ENSG00000173930.8	SLCO4C1	612.587	-3.38646	0.562831	-6.02134	1.73e-09	1.21e-07
ENSG00000170956.12	CEACAM3	9.70892	-3.38607	0.565305	-3.92241	8.77e-05	0.000984438
ENSG00000225044.1	RP11-204C23.1	1.94901	-3.38127	0.909563	-3.7105	0.000206852	0.00195372
ENSG00000273100.1	RP11-302L19.3	65.1112	-3.37954	0.704514	-4.80086	1.58e-06	3.66e-05
ENSG00000258169.1	LINC00485	9.13195	-3.37848	0.846633	-3.94192	8.08e-05	0.000921493
ENSG00000239475.1	HYDIN2	35.3963	-3.37557	0.720968	-4.67718	2.91e-06	6.07e-05
ENSG00000086619.9	ERO1LB	7133.6	-3.3725	0.408996	-8.24752	1.62e-16	7.14e-14
ENSG00000152779.12	SLC16A12	69.1012	-3.37174	0.66287	-5.61659	1.95e-08	8.96e-07
ENSG00000272619.1	RP11-563K23.1	40.9078	-3.37004	0.931766	-3.65736	0.000254825	0.00231002
ENSG00000140297.8	GCNT3	82.4529	-3.36888	0.541346	-4.25727	2.07e-05	0.000306238
ENSG00000166562.4	SEC11C	46046.3	-3.36071	0.420763	-7.9892	1.36e-15	5.15e-13
ENSG00000184828.5	ZBTB7C	2330.54	-3.35622	0.643403	-5.22558	1.74e-07	5.79e-06
ENSG00000105707.9	HPN	208.788	-3.35501	0.833855	-3.70121	0.000214574	0.00201484
ENSG00000264693.1	RP11-63N3.1	7.20263	-3.35458	0.75692	-4.34956	1.36e-05	0.000218972
ENSG00000258536.1	RP11-1053O12.1	8.64719	-3.35033	0.927877	-3.58248	0.00034035	0.00289698
ENSG00000261018.1	LL09NC01-254D11.1	21.4482	-3.34658	0.578086	-5.75545	8.64e-09	4.61e-07
ENSG00000177369.4	RP1-62O9.3	3.904	-3.34599	0.775464	-3.25573	0.00113101	0.0074649
ENSG00000078295.11	ADCY2	1577.94	-3.34438	0.822826	-4.09262	4.27e-05	0.000547467
ENSG00000185974.6	GRK1	374.193	-3.33996	0.665099	-5.03074	4.89e-07	1.4e-05
ENSG00000179447.2	RP5-1027G4.3	3.956	-3.33945	0.834944	-3.98313	6.8e-05	0.000805283
ENSG00000265149.1	RN7SL669P	30.3192	-3.33777	0.611599	-5.43928	5.35e-08	2.17e-06
ENSG00000254938.1	RP11-688I9.4	1.89153	-3.33644	0.918284	-3.62463	0.000289372	0.00255277
ENSG00000225929.1	AC000036.4	6.40214	-3.33512	0.675792	-4.81981	1.44e-06	3.39e-05
ENSG00000262503.1	RP11-530N7.2	62.4653	-3.33432	0.747255	-4.46857	7.87e-06	0.000140083
ENSG00000236665.1	AC114808.2	3.81774	-3.33363	0.943406	-3.50844	0.000450749	0.00362326
ENSG00000196431.3	CRYBA4	4.30863	-3.33053	0.650475	-4.94588	7.58e-07	2.01e-05
ENSG00000269985.1	RP1-232P20.1	15.3188	-3.32453	0.693855	-4.75956	1.94e-06	4.33e-05
ENSG00000057593.9	F7	136.411	-3.32452	0.640885	-5.19089	2.09e-07	6.75e-06
ENSG00000241134.2	RP5-1051J4.4	1.91668	-3.32377	0.932978	-3.55187	0.000382498	0.00318752
ENSG00000173452.9	TMEM196	155.12	-3.32376	0.813149	-4.11034	3.95e-05	0.000516772
ENSG00000232461.1	RP11-644C3.1	5.49405	-3.31607	0.821235	-3.93513	8.32e-05	0.000944267
ENSG00000101448.9	EPPIN	5.44638	-3.31376	0.737168	-4.38432	1.16e-05	0.000192819
ENSG00000228648.1	RP11-568A7.2	4.08629	-3.31365	0.962554	-3.45759	0.000545038	0.00420687
ENSG00000165606.4	DRGX	61.093	-3.31288	0.98157	-3.44433	0.000572486	0.00438511
ENSG00000258131.1	RP11-541G9.1	31.9607	-3.31258	0.671277	-4.92583	8.4e-07	2.19e-05
ENSG00000187616.4	TMEM8C	9.72907	-3.30794	0.712103	-4.58681	4.5e-06	8.71e-05
ENSG00000186453.8	FAM228A	18.0683	-3.30596	0.471959	-4.38269	1.17e-05	0.000194169
ENSG00000215874.3	CAPNS1P1	1.85182	-3.30428	0.792138	-4.17296	3.01e-05	0.000416088
ENSG00000125820.5	NKX2-2	567.879	-3.30426	0.768097	-4.32061	1.56e-05	0.000243701
ENSG00000265388.1	RN7SL391P	3.59846	-3.30416	0.792491	-4.1395	3.48e-05	0.000468602
ENSG00000168447.6	SCNN1B	164.669	-3.30359	0.662972	-4.98928	6.06e-07	1.67e-05
ENSG00000135549.10	PKIB	3465	-3.30049	0.596879	-5.53623	3.09e-08	1.34e-06
ENSG00000231291.3	RP11-445O3.1	8.40983	-3.29941	0.955521	-3.44062	0.000580373	0.00443498
ENSG00000196361.5	ELAVL3	12374.9	-3.2983	0.634914	-5.20355	1.96e-07	6.39e-06
ENSG00000225493.1	AC092619.1	40.941	-3.29531	0.678646	-3.63061	0.000282751	0.0025074
ENSG00000267746.1	RP11-379L18.1	119.789	-3.29352	0.660149	-4.99417	5.91e-07	1.63e-05
ENSG00000151572.12	ANO4	982.076	-3.29342	0.62016	-5.31786	1.05e-07	3.85e-06
ENSG00000175894.10	TSPEAR	968.321	-3.28765	0.6748	-4.88238	1.05e-06	2.61e-05
ENSG00000226669.2	RP11-509J21.4	20.7154	-3.28569	0.665153	-4.9135	8.95e-07	2.3e-05
ENSG00000241358.1	RP11-758I14.3	2.60426	-3.28508	0.935719	-3.4993	0.000466482	0.00372365
ENSG00000184497.8	TMEM255B	1026.72	-3.28217	0.64138	-5.12566	2.96e-07	9.08e-06
ENSG00000254528.3	RP11-728F11.4	157.179	-3.28095	0.441934	-4.60023	4.22e-06	8.27e-05
ENSG00000272234.1	CTD-2325A15.5	40.1445	-3.27618	0.71361	-4.58815	4.47e-06	8.67e-05
ENSG00000173809.11	TDRD12	228.43	-3.27551	0.558185	-5.86992	4.36e-09	2.63e-07
ENSG00000177202.1	SPACA4	38.9963	-3.27485	0.541663	-6.02897	1.65e-09	1.17e-07
ENSG00000104490.13	NCALD	3048.82	-3.27407	0.573021	-5.71928	1.07e-08	5.45e-07
ENSG00000221864.4	KRTAP12-2	1.85971	-3.27331	0.934312	-3.49498	0.000474094	0.00376854
ENSG00000224593.1	RP11-30B1.1	4.55254	-3.27222	0.779742	-4.07409	4.62e-05	0.000585247
ENSG00000230098.1	RP11-462G8.3	7.78159	-3.26464	0.766536	-4.19353	2.75e-05	0.000385377
ENSG00000117472.5	TSPAN1	2305.1	-3.2637	0.66808	-4.89541	9.81e-07	2.48e-05
ENSG00000205056.8	RP11-693J15.5	8.9405	-3.26269	0.742275	-4.33877	1.43e-05	0.000227953
ENSG00000258952.1	RP11-1042B17.5	31.35	-3.2616	0.635224	-5.1202	3.05e-07	9.31e-06
ENSG00000155093.13	PTPRN2	10426.3	-3.26084	0.554235	-5.8885	3.9e-09	2.41e-07
ENSG00000255689.1	RP11-136I14.5	11.8971	-3.26034	0.784007	-4.12766	3.66e-05	0.000487844
ENSG00000198443.5	KRTAP4-1	43.1282	-3.25552	0.80854	-5.7198	1.07e-08	5.45e-07
ENSG00000251573.2	CTD-2089N3.2	167.372	-3.25498	0.991896	-3.36116	0.000776154	0.00557657
ENSG00000101638.9	ST8SIA5	2580.49	-3.24855	0.615346	-5.28644	1.25e-07	4.38e-06
ENSG00000074803.13	SLC12A1	22.1678	-3.24344	0.47272	-4.25649	2.08e-05	0.000307033
ENSG00000251148.1	RP11-478C1.7	7.34815	-3.2412	0.669969	-4.74887	2.05e-06	4.52e-05
ENSG00000243319.3	FGF14-IT1	10.5451	-3.23532	0.676986	-4.72593	2.29e-06	4.97e-05
ENSG00000170324.15	FRMPD2	236.767	-3.23319	0.786135	-4.13177	3.6e-05	0.000480622
ENSG00000239513.1	RP11-2A4.3	9.49777	-3.2328	1.00595	-3.24189	0.00118738	0.00775625
ENSG00000255595.1	RP4-809F18.1	23.9065	-3.23071	0.97279	-3.36733	0.000758995	0.00547649
ENSG00000141434.7	MEP1B	99.1479	-3.23011	0.613229	-5.48504	4.13e-08	1.73e-06
ENSG00000261437.1	RP11-22C11.2	694.93	-3.22948	0.700381	-4.62265	3.79e-06	7.59e-05
ENSG00000118946.7	PCDH17	2781.62	-3.22793	0.673939	-4.80003	1.59e-06	3.66e-05
ENSG00000187889.8	C1orf168	163.868	-3.22718	0.759031	-4.2658	1.99e-05	0.00029654
ENSG00000269449.1	AC002451.1	2.29269	-3.22538	0.887993	-3.62549	0.000288412	0.00254709
ENSG00000076770.10	MBNL3	18013.3	-3.22518	0.612141	-5.27586	1.32e-07	4.61e-06
ENSG00000256273.1	RP11-71J4.2	2.49838	-3.22467	0.937913	-3.4272	0.000609832	0.00460872
ENSG00000196277.11	GRM7	57.5209	-3.22397	0.764828	-4.22377	2.4e-05	0.000346629
ENSG00000214782.3	MS4A18	3.36215	-3.2199	0.824411	-3.84506	0.000120525	0.00126853
ENSG00000134121.5	CHL1	1983.47	-3.21941	0.801504	-4.03927	5.36e-05	0.000661091
ENSG00000169432.10	SCN9A	3545.74	-3.21934	0.612265	-5.26507	1.4e-07	4.85e-06
ENSG00000002745.8	WNT16	498.219	-3.21438	0.681341	-4.72749	2.27e-06	4.93e-05
ENSG00000196533.6	C1orf186	17.2531	-3.20938	0.543236	-5.86749	4.42e-09	2.64e-07
ENSG00000182795.12	C1orf116	1559.28	-3.20521	0.650266	-4.9377	7.91e-07	2.08e-05
ENSG00000180458.2	CTD-3064H18.4	17.1875	-3.19688	0.660332	-3.86044	0.000113183	0.00120997
ENSG00000260710.1	RP11-616M22.7	3.52123	-3.19232	0.710935	-4.38048	1.18e-05	0.000195543
ENSG00000259941.1	RP11-48G14.2	3.10882	-3.19224	0.741526	-4.28547	1.82e-05	0.000276081
ENSG00000215454.4	KRTAP10-4	2.30607	-3.19181	0.900305	-3.53984	0.000400374	0.00330762
ENSG00000106003.8	LFNG	8053.51	-3.18822	0.477257	-6.68304	2.34e-11	2.93e-09
ENSG00000187033.5	SAMD7	7.57408	-3.18817	0.62163	-5.04745	4.48e-07	1.3e-05
ENSG00000227589.1	RP5-1092A11.5	134.29	-3.18713	0.692256	-4.61142	4e-06	7.93e-05
ENSG00000261713.2	SSTR5-AS1	175.556	-3.1825	0.854491	-5.55561	2.77e-08	1.23e-06
ENSG00000224228.2	RP1-15D23.2	10.2803	-3.18179	1.00823	-3.18651	0.00144003	0.00895971
ENSG00000231252.1	RP11-436K8.1	22.6624	-3.18029	0.876746	-3.23927	0.00119834	0.00781203
ENSG00000171431.3	KRT20	51.1104	-3.18015	0.521285	-4.34266	1.41e-05	0.000224507
ENSG00000225072.1	OR7E116P	1.4205	-3.17859	0.807414	-3.93835	8.2e-05	0.000932686
ENSG00000269516.2	CYP4F23P	51.5984	-3.17586	0.862857	-3.70453	0.000211785	0.0019933
ENSG00000255434.1	CTD-2530H12.8	21.6881	-3.17407	0.478965	-6.59043	4.39e-11	5.12e-09
ENSG00000233930.3	KRTAP5-AS1	344.502	-3.17365	0.588686	-5.39535	6.84e-08	2.68e-06
ENSG00000251138.2	RP11-81H3.2	91.7742	-3.17264	0.780841	-4.07758	4.55e-05	0.000578801
ENSG00000217770.1	FEM1AP3	3.17886	-3.1719	0.772727	-4.09663	4.19e-05	0.000541831
ENSG00000260592.1	CTA-363E6.6	3.16851	-3.16813	0.912191	-3.46875	0.000522889	0.00406808
ENSG00000130518.12	KIAA1683	512.922	-3.16759	0.464435	-6.8213	9.02e-12	1.27e-09
ENSG00000009694.9	TENM1	3542.33	-3.16617	0.713594	-4.44972	8.6e-06	0.000151204
ENSG00000223956.1	RP4-710M16.2	15.9115	-3.16419	0.762884	-4.13007	3.63e-05	0.000483577
ENSG00000124749.12	COL21A1	2084.76	-3.16363	0.765964	-4.14772	3.36e-05	0.000454936
ENSG00000146216.7	TTBK1	2096.12	-3.16273	0.596514	-5.30798	1.11e-07	3.99e-06
ENSG00000254650.1	RP11-665E10.5	3.41877	-3.16168	0.866352	-3.59595	0.000323214	0.00278198
ENSG00000166984.7	TCP10L2	3.67603	-3.16158	0.742683	-4.18303	2.88e-05	0.000400652
ENSG00000042062.7	FAM65C	534.97	-3.16067	0.595771	-5.31023	1.09e-07	3.95e-06
ENSG00000259920.1	RP11-2E11.5	66.2197	-3.15996	0.612803	-5.15442	2.54e-07	7.99e-06
ENSG00000241598.4	KRTAP5-4	6.8391	-3.15823	0.784034	-3.96733	7.27e-05	0.000849958
ENSG00000241832.1	CECR3	3.80281	-3.15801	0.779769	-3.98115	6.86e-05	0.000809953
ENSG00000162981.12	FAM84A	3925.07	-3.15787	0.63394	-4.98908	6.07e-07	1.67e-05
ENSG00000188828.7	GLRA4	13.7412	-3.15601	0.766472	-4.09392	4.24e-05	0.000545586
ENSG00000228382.1	ITPKB-IT1	4.01054	-3.15535	0.658949	-4.65957	3.17e-06	6.52e-05
ENSG00000226816.2	AC005082.12	123.783	-3.15332	0.784096	-4.03684	5.42e-05	0.000666692
ENSG00000248918.2	CTD-2089N3.3	53.0737	-3.14984	1.02925	-3.15248	0.00161892	0.00980576
ENSG00000167914.6	GSDMA	45.0127	-3.14625	0.689923	-4.18464	2.86e-05	0.000398513
ENSG00000259641.1	RP11-279F6.3	25.6815	-3.14554	0.613107	-5.11226	3.18e-07	9.67e-06
ENSG00000064692.14	SNCAIP	4735.6	-3.14541	0.650676	-4.84262	1.28e-06	3.09e-05
ENSG00000176895.8	OR51A7	2.11238	-3.14464	0.970772	-3.22583	0.00125609	0.00810483
ENSG00000101746.11	NOL4	9344.96	-3.14308	0.659721	-4.77336	1.81e-06	4.08e-05
ENSG00000249621.1	CTD-2544H17.1	4.29888	-3.14185	0.663064	-4.59724	4.28e-06	8.34e-05
ENSG00000113100.5	CDH9	18.0428	-3.14001	0.857891	-3.66629	0.000246099	0.0022486
ENSG00000215127.5	RP11-35D5.1	3.05562	-3.13949	0.778744	-4.00178	6.29e-05	0.000753226
ENSG00000198785.4	GRIN3A	582.346	-3.13916	0.520802	-4.18805	2.81e-05	0.000393433
ENSG00000155052.14	CNTNAP5	1502.65	-3.13894	0.754913	-6.97554	3.05e-12	4.88e-10
ENSG00000186732.9	MPPED1	1128.48	-3.13718	0.683815	-4.59787	4.27e-06	8.32e-05
ENSG00000113494.12	PRLR	158.563	-3.13579	0.791285	-3.53424	0.000408956	0.00335763
ENSG00000137078.4	SIT1	41.2859	-3.13404	0.746785	-3.17668	0.00148974	0.0092014
ENSG00000272456.1	CTD-2342N23.3	15.5883	-3.12603	0.951262	-3.30798	0.00093971	0.00647309
ENSG00000171345.9	KRT19	12073.3	-3.12417	0.603641	-5.18186	2.2e-07	7.02e-06
ENSG00000214043.3	RP5-944M2.3	6.88179	-3.12058	0.92937	-3.32705	0.000877714	0.00614704
ENSG00000182866.12	LCK	1100.84	-3.11665	0.734607	-4.25637	2.08e-05	0.000307049
ENSG00000224090.1	AC097468.4	174.614	-3.11641	0.69472	-4.49439	6.98e-06	0.000126451
ENSG00000229063.2	TRBV23OR9-2	4.71612	-3.1123	0.877626	-3.47051	0.000519476	0.00404508
ENSG00000089356.12	FXYD3	253.135	-3.1122	0.681565	-3.54001	0.000400105	0.00330687
ENSG00000254100.1	RP11-675F6.4	24.7893	-3.1068	0.765899	-4.05284	5.06e-05	0.000632817
ENSG00000175164.9	ABO	207.398	-3.10522	0.78866	-6.34443	2.23e-10	2.05e-08
ENSG00000132872.7	SYT4	13540.6	-3.10316	0.715073	-4.35207	1.35e-05	0.000216582
ENSG00000167037.14	SGSM1	2017.9	-3.10253	0.546165	-5.68458	1.31e-08	6.45e-07
ENSG00000248807.1	KRTAP9-12P	9.82555	-3.10012	0.873372	-3.53434	0.000408802	0.00335722
ENSG00000188050.2	RNF133	25.9925	-3.09876	0.649107	-4.75951	1.94e-06	4.33e-05
ENSG00000181036.9	FCRL6	22.2752	-3.09609	0.762052	-4.05598	4.99e-05	0.000625831
ENSG00000100427.11	MLC1	42.092	-3.09369	0.622638	-3.69992	0.000215665	0.00202443
ENSG00000005981.8	ASB4	172.459	-3.0923	0.712593	-4.34902	1.37e-05	0.000219395
ENSG00000174123.6	TLR10	23.8724	-3.0913	0.743536	-4.15096	3.31e-05	0.0004499
ENSG00000249231.3	CASC16	4.07734	-3.09022	0.698178	-4.29502	1.75e-05	0.000266459
ENSG00000258583.1	RP11-112J1.2	9.82352	-3.08767	0.793368	-3.44461	0.000571892	0.0043816
ENSG00000155974.7	GRIP1	3920.92	-3.08718	0.488127	-6.32723	2.5e-10	2.26e-08
ENSG00000263316.1	RP11-530N7.3	8.49747	-3.08467	0.786302	-3.88284	0.000103244	0.00112676
ENSG00000166928.6	MS4A14	4.33839	-3.08372	0.712245	-4.21429	2.51e-05	0.000358413
ENSG00000100095.14	SEZ6L	12168.8	-3.08349	0.760789	-4.06917	4.72e-05	0.000596559
ENSG00000182631.5	RXFP3	212.132	-3.08089	0.808989	-3.82805	0.00012916	0.00134447
ENSG00000117507.4	FMO6P	33.9457	-3.07872	0.847918	-3.64623	0.000266111	0.0023924
ENSG00000197487.4	GALP	4.92673	-3.07548	0.752677	-4.06809	4.74e-05	0.000599098
ENSG00000228613.1	AC144450.1	1.60614	-3.07426	0.830976	-3.69984	0.000215738	0.00202443
ENSG00000253653.1	CTC-248O19.1	3.37058	-3.07203	0.750222	-4.00681	6.15e-05	0.000741486
ENSG00000164175.10	SLC45A2	264.407	-3.06387	0.594051	-5.16141	2.45e-07	7.73e-06
ENSG00000225511.2	LINC00475	16.5497	-3.0597	0.462987	-4.81737	1.45e-06	3.41e-05
ENSG00000257035.1	RP11-351O2.2	1.81515	-3.05928	0.930534	-3.2797	0.00103917	0.00699811
ENSG00000088002.7	SULT2B1	441.389	-3.05659	0.65286	-4.68888	2.75e-06	5.8e-05
ENSG00000236173.1	RP1-182D15.2	20.982	-3.05475	0.628551	-4.84107	1.29e-06	3.11e-05
ENSG00000235192.1	AC009495.2	11.619	-3.05443	0.669902	-4.52608	6.01e-06	0.000111515
ENSG00000235631.1	RNF148	36.9092	-3.05408	0.656946	-4.64322	3.43e-06	6.99e-05
ENSG00000266954.1	RP11-701H16.4	2.6338	-3.0506	0.963385	-3.15278	0.00161721	0.00980093
ENSG00000235142.3	RP1-60O19.1	61.655	-3.05042	0.758589	-4.03051	5.57e-05	0.000680219
ENSG00000227508.2	RP5-894D12.3	78.1748	-3.04977	0.715925	-4.2658	1.99e-05	0.00029654
ENSG00000154928.12	EPHB1	2678.13	-3.04516	0.629917	-4.84115	1.29e-06	3.11e-05
ENSG00000221887.4	HMSD	361.211	-3.04485	0.670936	-4.54588	5.47e-06	0.000102826
ENSG00000183044.7	ABAT	5976.87	-3.04076	0.565402	-5.38265	7.34e-08	2.86e-06
ENSG00000168081.4	PNOC	11.4401	-3.03705	0.780789	-3.86685	0.000110249	0.00118673
ENSG00000271727.1	RP11-532F6.4	10.3905	-3.03698	0.77087	-3.9118	9.16e-05	0.00102089
ENSG00000242419.1	PCDHGC4	654.845	-3.03526	0.532968	-5.69804	1.21e-08	6.05e-07
ENSG00000178372.6	CALML5	4.62109	-3.03171	0.680353	-3.37095	0.000749094	0.00542312
ENSG00000257316.1	RP11-267D19.2	6.36441	-3.03109	0.806882	-3.70687	0.000209835	0.00197604
ENSG00000270244.1	RP11-123J14.4	1.6595	-3.029	0.723891	-4.18841	2.81e-05	0.000392981
ENSG00000171433.7	GLOD5	13.1311	-3.0254	0.676839	-4.44385	8.84e-06	0.000154575
ENSG00000163116.5	STPG2	24.5027	-3.02421	0.644499	-4.67984	2.87e-06	6.01e-05
ENSG00000141639.7	MAPK4	2680.7	-3.02412	0.561782	-5.38744	7.15e-08	2.79e-06
ENSG00000165025.10	SYK	8971.34	-3.02279	0.611991	-4.94548	7.6e-07	2.01e-05
ENSG00000263893.2	CTD-3010D24.3	56.5623	-3.02229	0.919023	-3.32215	0.000893281	0.00622919
ENSG00000241359.1	SYNPR-AS1	10.2913	-3.02093	0.74937	-4.00512	6.2e-05	0.000744798
ENSG00000237027.1	RP11-16C18.3	1.95495	-3.02063	0.737971	-4.09544	4.21e-05	0.000543769
ENSG00000136040.4	PLXNC1	3118.53	-3.0177	0.512	-5.89703	3.7e-09	2.31e-07
ENSG00000241469.3	LINC00635	5.81583	-3.01768	0.836889	-3.55424	0.000379076	0.00316309
ENSG00000182508.9	LHFPL1	75.9814	-3.01099	0.909859	-3.34253	0.000830187	0.00589483
ENSG00000222386.1	RN7SKP86	1.94147	-3.00872	0.883116	-3.40418	0.000663636	0.0049309
ENSG00000121351.3	IAPP	11.1783	-3.00787	0.77233	-3.86895	0.000109304	0.00118011
ENSG00000263717.1	RP11-466A19.6	3.87936	-3.00578	0.646423	-4.51582	6.31e-06	0.000115984
ENSG00000131126.14	TEX101	49.5236	-3.00475	0.843597	-3.57902	0.000344883	0.00292782
ENSG00000227088.1	AC084149.2	1.70615	-3.00441	0.913523	-3.28339	0.00102567	0.00692716
ENSG00000125780.11	TGM3	124.058	-2.99772	0.700676	-4.28521	1.83e-05	0.000276268
ENSG00000250387.2	RP11-136K7.2	252.81	-2.9977	0.833365	-3.61897	0.000295774	0.00259857
ENSG00000170178.5	HOXD12	110.432	-2.99559	0.677687	-4.42561	9.62e-06	0.000164654
ENSG00000260265.1	RP11-44F21.5	338.43	-2.99318	0.724454	-4.14257	3.43e-05	0.000463535
ENSG00000231980.1	AC011899.10	53.0063	-2.99156	0.675115	-4.4324	9.32e-06	0.000160982
ENSG00000137766.12	UNC13C	59.1733	-2.98902	0.716925	-4.17345	3e-05	0.000415382
ENSG00000234423.1	AC019118.2	26.6356	-2.98576	0.672421	-4.433	9.29e-06	0.000160619
ENSG00000265964.1	RP11-293E1.1	2.5021	-2.98541	0.84679	-3.52246	0.000427565	0.00348113
ENSG00000186973.6	FAM183A	130.33	-2.9837	0.387545	-7.69466	1.42e-14	3.94e-12
ENSG00000256420.1	OSBPL9P4	1.88951	-2.98337	0.722991	-4.12998	3.63e-05	0.000483577
ENSG00000130383.6	FUT5	14.1568	-2.98266	0.610809	-3.6275	0.000286184	0.00253227
ENSG00000103056.7	SMPD3	5854.72	-2.97922	0.418791	-7.11532	1.12e-12	2.02e-10
ENSG00000161133.12	USP41	654.368	-2.97644	0.697159	-4.27903	1.88e-05	0.000282326
ENSG00000255552.3	LY6G6E	10.1264	-2.97194	0.683644	-4.31383	1.6e-05	0.00024972
ENSG00000165325.9	CCDC67	452.947	-2.9655	0.601752	-4.93267	8.11e-07	2.12e-05
ENSG00000197705.5	KLHL14	2636.38	-2.96223	0.80128	-3.71558	0.000202735	0.00192329
ENSG00000218014.1	KRT19P1	3.65878	-2.96196	0.778881	-3.71966	0.000199488	0.00190032
ENSG00000234503.1	KB-1592A4.14	2.42687	-2.95912	0.834399	-3.54411	0.000393946	0.00326518
ENSG00000126950.7	TMEM35	790.238	-2.95899	0.711239	-4.17074	3.04e-05	0.000419104
ENSG00000254314.1	RP11-26M5.3	23.5619	-2.9588	0.604735	-4.87839	1.07e-06	2.65e-05
ENSG00000235326.1	RP11-509J21.3	95.7707	-2.95711	0.583601	-5.0665	4.05e-07	1.19e-05
ENSG00000206199.5	ANKUB1	33.7721	-2.95325	0.555663	-5.30401	1.13e-07	4.07e-06
ENSG00000228036.1	HSPD1P9	2.28495	-2.95281	0.785654	-3.75874	0.00017077	0.00168356
ENSG00000266908.1	RP5-1022P6.7	3.01805	-2.95146	0.875499	-3.35912	0.000781915	0.00561546
ENSG00000243355.1	RP11-57G22.1	10.698	-2.95135	0.906166	-3.2614	0.00110865	0.00735771
ENSG00000231741.2	RP11-213G2.5	5.90977	-2.95058	0.607456	-4.77287	1.82e-06	4.09e-05
ENSG00000106038.8	EVX1	34.7047	-2.94978	0.746142	-3.95613	7.62e-05	0.000881489
ENSG00000249352.3	7SK	15.288	-2.94846	0.66519	-4.41234	1.02e-05	0.000172665
ENSG00000102290.17	PCDH11X	552.803	-2.9451	0.80741	-3.66617	0.000246206	0.00224895
ENSG00000145451.8	GLRA3	660.643	-2.94397	0.734345	-4.02085	5.8e-05	0.000704575
ENSG00000066230.6	SLC9A3	1255.64	-2.94382	0.594941	-4.95303	7.31e-07	1.96e-05
ENSG00000204393.3	RP11-410N8.4	5.54107	-2.94322	0.883884	-3.29443	0.000986212	0.00672156
ENSG00000231896.1	AC019185.4	4.07986	-2.94076	0.914276	-3.2469	0.00116668	0.0076552
ENSG00000264458.1	RP11-220C2.1	9.30147	-2.93963	0.813907	-3.58569	0.00033619	0.00287143
ENSG00000225746.4	AL132709.5	73.9362	-2.93353	0.929058	-4.24408	2.19e-05	0.000321864
ENSG00000172139.10	SLC9C1	19.0092	-2.92994	0.706667	-4.13702	3.52e-05	0.000472316
ENSG00000231533.1	RP1-232L24.3	25.9159	-2.92673	0.645987	-4.52201	6.13e-06	0.00011348
ENSG00000112246.5	SIM1	836.77	-2.92466	0.780468	-3.76313	0.0001678	0.00166134
ENSG00000261664.1	RP11-275F13.1	29.3281	-2.92457	0.812728	-3.60535	0.000311738	0.00270271
ENSG00000249694.2	RP11-378A12.1	19.3919	-2.9228	0.714156	-4.08315	4.44e-05	0.000567206
ENSG00000224121.1	ATG12P2	1.47754	-2.92208	0.652313	-4.48603	7.26e-06	0.000130638
ENSG00000221866.5	PLXNA4	467.706	-2.92174	0.670926	-4.42558	9.62e-06	0.000164654
ENSG00000105251.6	SHD	1219.25	-2.92116	0.747565	-3.92055	8.83e-05	0.00099003
ENSG00000147488.7	ST18	14580	-2.92079	0.696725	-4.2019	2.65e-05	0.00037335
ENSG00000188280.7	FAM230A	128.866	-2.92042	0.594518	-4.91438	8.91e-07	2.3e-05
ENSG00000177338.9	LINC00469	6.23358	-2.91954	0.800541	-3.60927	0.000307065	0.00267582
ENSG00000176840.7	MIR7-3HG	806.944	-2.91911	0.735619	-3.98015	6.89e-05	0.000812386
ENSG00000147041.7	SYTL5	688.085	-2.91787	0.728674	-5.74364	9.27e-09	4.87e-07
ENSG00000229352.1	AC007563.3	2.13993	-2.91709	0.727147	-4.01434	5.96e-05	0.000722534
ENSG00000205457.6	TP53TG3C	5.58201	-2.91685	0.905596	-3.18453	0.00144989	0.00900366
ENSG00000137648.12	TMPRSS4	548.32	-2.91554	0.7023	-4.16077	3.17e-05	0.000434283
ENSG00000250020.1	RP11-811I15.1	10.1121	-2.9142	0.735815	-3.93315	8.38e-05	0.000951079
ENSG00000169116.7	PARM1	3766.63	-2.91388	0.682211	-4.28003	1.87e-05	0.000281432
ENSG00000116990.9	MYCL	47133.7	-2.91364	0.706459	-4.13458	3.56e-05	0.000476369
ENSG00000267245.1	CTD-2085J24.5	4.6605	-2.91313	0.894812	-3.20576	0.00134709	0.00854244
ENSG00000229233.1	AC011891.5	48.9684	-2.91037	0.777041	-3.75335	0.000174487	0.00171281
ENSG00000223349.1	AC010984.4	10.2015	-2.90676	0.776677	-3.71969	0.000199467	0.00190032
ENSG00000232044.4	AC073479.1	133.99	-2.90591	0.729716	-3.99139	6.57e-05	0.000782064
ENSG00000225255.2	LA16c-83F12.6	17.6193	-2.90311	0.718886	-3.33847	0.000842396	0.00595556
ENSG00000268153.1	AC005176.2	3.50873	-2.90238	0.813593	-3.30366	0.000954316	0.00654711
ENSG00000231453.1	AC018470.4	187.328	-2.89834	0.720882	-4.03015	5.57e-05	0.000680998
ENSG00000198797.6	BRINP2	284.788	-2.8981	0.890507	-3.28429	0.00102239	0.00691591
ENSG00000234965.1	SHISA8	28.2351	-2.89637	0.565633	-5.10754	3.26e-07	9.79e-06
ENSG00000203585.3	RP11-542B15.1	25.6407	-2.89294	0.738288	-3.91842	8.91e-05	0.000996725
ENSG00000129654.7	FOXJ1	1056.61	-2.89285	0.669165	-4.33079	1.49e-05	0.00023475
ENSG00000110777.7	POU2AF1	825.38	-2.89199	0.707195	-3.66629	0.000246094	0.0022486
ENSG00000226912.1	ISCA2P1	21.3182	-2.88922	0.468008	-6.14795	7.85e-10	6.11e-08
ENSG00000006747.10	SCIN	4557.09	-2.88853	0.764173	-3.79412	0.000148171	0.00149994
ENSG00000133067.13	LGR6	1347.76	-2.88708	0.780133	-3.71615	0.000202282	0.00192013
ENSG00000072858.6	SIDT1	166.503	-2.88334	0.50384	-5.72259	1.05e-08	5.39e-07
ENSG00000154153.9	FAM134B	2265.78	-2.88213	0.512349	-5.62805	1.82e-08	8.47e-07
ENSG00000213652.2	HMGB3P30	3.65141	-2.87922	0.695209	-4.03379	5.49e-05	0.00067238
ENSG00000110723.7	EXPH5	2861.5	-2.8778	0.472646	-6.09075	1.12e-09	8.32e-08
ENSG00000250238.1	Z95704.3	2.82906	-2.87753	0.887617	-3.20079	0.00137053	0.00863405
ENSG00000230015.2	RP11-80B9.4	2.05449	-2.87698	0.890865	-3.22438	0.00126244	0.00813033
ENSG00000232503.1	AC140481.9	1.71176	-2.87692	0.870873	-3.30167	0.00096112	0.00658677
ENSG00000261537.1	RP11-319G9.5	11.9954	-2.87614	0.683911	-4.18213	2.89e-05	0.000401899
ENSG00000214128.6	TMEM213	10.2232	-2.87131	0.568524	-5.00858	5.48e-07	1.53e-05
ENSG00000146955.6	RAB19	147.741	-2.86836	0.666559	-4.30831	1.65e-05	0.00025441
ENSG00000230410.1	XXbac-B33L19.6	2.07293	-2.86767	0.720303	-3.98413	6.77e-05	0.000802489
ENSG00000259977.1	AL121578.2	14.783	-2.86523	0.930757	-3.56256	0.000367255	0.00308604
ENSG00000109819.4	PPARGC1A	1714.49	-2.86351	0.662626	-4.32888	1.5e-05	0.000236538
ENSG00000103200.6	RP11-723C11.2	1.44036	-2.86299	0.880182	-3.25107	0.00114973	0.00756398
ENSG00000081803.11	CADPS2	5685.42	-2.86255	0.585594	-4.89293	9.93e-07	2.5e-05
ENSG00000128655.12	PDE11A	1112.34	-2.86154	0.665345	-4.30823	1.65e-05	0.00025441
ENSG00000176040.9	TMPRSS7	15.1252	-2.86137	0.550202	-5.17259	2.31e-07	7.33e-06
ENSG00000254670.1	CTC-497E21.3	47.9912	-2.86016	0.763408	-3.7539	0.000174108	0.00171065
ENSG00000230910.2	RP3-525N10.2	701.635	-2.8571	0.605967	-4.71971	2.36e-06	5.11e-05
ENSG00000140057.4	AK7	954.586	-2.85689	0.41671	-6.85666	7.05e-12	1e-09
ENSG00000113924.7	HGD	60.7002	-2.85511	0.615509	-3.84806	0.000119055	0.0012584
ENSG00000012223.8	LTF	26.2185	-2.85332	0.745489	-3.82665	0.000129901	0.00135132
ENSG00000270710.1	RP11-293G6__B.8	1.76722	-2.85326	0.741034	-3.85392	0.00011624	0.00123562
ENSG00000143365.12	RORC	223.024	-2.85291	0.617617	-4.62337	3.78e-06	7.58e-05
ENSG00000258647.1	LINC00930	48.7924	-2.85273	0.682323	-4.18233	2.89e-05	0.000401713
ENSG00000254630.1	CTD-2530H12.7	1.67456	-2.84963	0.699717	-4.07612	4.58e-05	0.000581741
ENSG00000173597.4	SULT1B1	12.0646	-2.84905	0.693301	-3.82115	0.000132829	0.00137467
ENSG00000257454.1	CTD-2021H9.2	2.3516	-2.84891	0.881186	-3.22775	0.00124767	0.00806507
ENSG00000155875.9	FAM154A	12.4184	-2.84663	0.700208	-4.04317	5.27e-05	0.000652933
ENSG00000174482.6	LINGO2	478.615	-2.84467	0.675469	-4.21871	2.46e-05	0.000352592
ENSG00000261185.1	RP11-317P15.5	316.513	-2.84284	0.893649	-3.21053	0.00132491	0.00843239
ENSG00000135577.4	NMBR	12.2128	-2.84168	0.536422	-3.73875	0.000184938	0.00179408
ENSG00000254944.1	ATP5F1P5	83.4197	-2.83965	0.623894	-4.55248	5.3e-06	0.000100239
ENSG00000130226.12	DPP6	2193.07	-2.83896	0.831643	-3.43408	0.000594565	0.0045201
ENSG00000250050.1	MTND4P9	8.99729	-2.83795	0.691692	-4.06593	4.78e-05	0.000603479
ENSG00000196990.4	FAM163B	174.147	-2.83339	0.687661	-4.12722	3.67e-05	0.00048821
ENSG00000236340.1	AC000099.1	1.64507	-2.83291	0.86269	-3.28359	0.00102493	0.00692394
ENSG00000182366.5	FAM87A	366.294	-2.83278	0.770183	-3.69138	0.000223037	0.00207556
ENSG00000257859.1	RP11-266E14.1	51.303	-2.83166	0.588252	-5.1773	2.25e-07	7.17e-06
ENSG00000270207.1	RP11-157E16.1	13.8484	-2.83165	0.895869	-3.40489	0.000661896	0.00492138
ENSG00000225066.1	RP1-272E8.1	9.31535	-2.83139	0.668489	-4.20323	2.63e-05	0.000372138
ENSG00000158815.6	FGF17	222.133	-2.82828	0.508349	-5.5646	2.63e-08	1.18e-06
ENSG00000085741.8	WNT11	605.181	-2.82449	0.606595	-4.66097	3.15e-06	6.49e-05
ENSG00000249007.1	RP11-510N19.5	36.0787	-2.82141	0.772397	-3.65794	0.00025425	0.00230672
ENSG00000134769.17	DTNA	6743.1	-2.82055	0.530447	-5.32042	1.04e-07	3.8e-06
ENSG00000110944.4	IL23A	393.072	-2.82042	0.54794	-5.14983	2.61e-07	8.16e-06
ENSG00000035720.3	STAP1	26.725	-2.81917	0.706843	-3.98491	6.75e-05	0.000800173
ENSG00000177359.13	RP11-551L14.1	2775.46	-2.81815	0.507949	-5.55066	2.85e-08	1.26e-06
ENSG00000233451.1	RP11-301N24.3	2.53652	-2.81684	0.830178	-3.36898	0.000754456	0.00545229
ENSG00000184350.8	MRGPRE	83.5318	-2.81671	0.89468	-3.17473	0.00149974	0.00925083
ENSG00000150551.10	LYPD1	443.641	-2.81437	0.703202	-4.01084	6.05e-05	0.000731408
ENSG00000130222.6	GADD45G	5007.89	-2.81419	0.643524	-4.37955	1.19e-05	0.000196177
ENSG00000198883.7	PNMA5	67.1511	-2.81234	0.631958	-3.89904	9.66e-05	0.00106848
ENSG00000229155.1	RP11-528A4.2	2.64099	-2.81187	0.856309	-3.27911	0.00104136	0.00700406
ENSG00000184611.7	KCNH7	1642.33	-2.81076	0.587328	-4.78999	1.67e-06	3.83e-05
ENSG00000188833.5	ENTPD8	459.648	-2.81021	0.660294	-4.26235	2.02e-05	0.000300471
ENSG00000205517.8	RGL3	3147.67	-2.80808	0.634762	-4.42989	9.43e-06	0.000162429
ENSG00000224488.1	RP11-492A12.2	2.36659	-2.80784	0.748348	-3.75265	0.000174978	0.00171659
ENSG00000226613.1	GHc-1077H7.2	1.82616	-2.80644	0.828633	-3.38662	0.000707591	0.00518455
ENSG00000271736.1	RP11-85G21.3	2.2364	-2.80546	0.868505	-3.2274	0.00124921	0.00807016
ENSG00000271947.1	RP11-439M11.1	20.9427	-2.80526	0.845608	-3.32433	0.000886317	0.00619383
ENSG00000249242.3	TMEM150C	3392.17	-2.80382	0.53	-5.29323	1.2e-07	4.27e-06
ENSG00000170827.5	CELP	18.1472	-2.80258	0.655354	-4.26367	2.01e-05	0.000298976
ENSG00000140015.15	KCNH5	424.15	-2.80256	0.730493	-3.84659	0.000119774	0.0012631
ENSG00000266106.1	RP11-647F2.2	1.85778	-2.80211	0.845927	-3.31195	0.000926475	0.00640795
ENSG00000182667.10	NTM	776.35	-2.80158	0.760187	-3.69798	0.000217323	0.00203473
ENSG00000144031.7	ANKRD53	114.138	-2.80072	0.460041	-6.08562	1.16e-09	8.55e-08
ENSG00000228784.3	LINC00954	289.225	-2.80021	0.652389	-4.29791	1.72e-05	0.000263754
ENSG00000109851.5	DBX1	62.4366	-2.80013	0.706537	-3.96804	7.25e-05	0.000848018
ENSG00000158806.9	NPM2	1004.61	-2.79672	0.489546	-5.71482	1.1e-08	5.57e-07
ENSG00000135929.4	CYP27A1	1030.72	-2.79533	0.464397	-6.02081	1.74e-09	1.21e-07
ENSG00000070182.13	SPTB	10866.9	-2.79485	0.493275	-5.66829	1.44e-08	6.98e-07
ENSG00000248150.1	RP1-167G20.1	3.89214	-2.79401	0.701793	-3.89274	9.91e-05	0.00108986
ENSG00000176659.5	C20orf197	667.012	-2.7938	0.683837	-5.59395	2.22e-08	1.01e-06
ENSG00000172367.11	PDZD3	15.1744	-2.78978	0.612143	-4.53587	5.74e-06	0.000107104
ENSG00000156395.8	SORCS3	126.796	-2.78833	0.835449	-5.66789	1.45e-08	6.98e-07
ENSG00000198838.7	RYR3	516.328	-2.78809	0.592411	-4.7104	2.47e-06	5.31e-05
ENSG00000135374.5	ELF5	6.96162	-2.78795	0.697965	-3.25645	0.00112815	0.0074509
ENSG00000226321.3	AC104809.3	24.4808	-2.78734	0.590874	-4.70622	2.52e-06	5.41e-05
ENSG00000183682.7	BMP8A	298.826	-2.78493	0.543522	-3.39944	0.000675228	0.00499743
ENSG00000242110.3	AMACR	10343.5	-2.77922	0.518117	-5.36688	8.01e-08	3.04e-06
ENSG00000170835.10	CEL	280.636	-2.77789	0.367977	-3.38863	0.000702438	0.00515617
ENSG00000162069.10	CCDC64B	373.921	-2.77698	0.670737	-4.14675	3.37e-05	0.000456409
ENSG00000225907.1	RPS27P16	2.98413	-2.77362	0.654561	-4.12198	3.76e-05	0.0004974
ENSG00000198597.4	ZNF536	1260.73	-2.77123	0.859502	-3.24703	0.00116615	0.00765329
ENSG00000168754.9	FAM178B	319.295	-2.76837	0.633391	-4.37553	1.21e-05	0.000198715
ENSG00000133101.5	CCNA1	1781.82	-2.76782	0.617706	-4.48597	7.26e-06	0.000130638
ENSG00000165215.5	CLDN3	4197.48	-2.76781	0.560608	-4.9408	7.78e-07	2.05e-05
ENSG00000156049.6	GNA14	87.0111	-2.76722	0.541215	-3.74399	0.000181121	0.0017645
ENSG00000240499.3	RP5-1101C3.1	11.153	-2.76514	0.635501	-5.93124	3.01e-09	1.93e-07
ENSG00000261798.1	RP1-118J21.25	171.735	-2.76287	0.556776	-3.72292	0.000196932	0.00188378
ENSG00000019505.3	SYT13	9248.19	-2.75963	0.75073	-3.68778	0.000226217	0.00209909
ENSG00000129167.5	TPH1	1596.76	-2.75923	0.619225	-5.22195	1.77e-07	5.88e-06
ENSG00000267646.1	CTC-499B15.7	14.2764	-2.75918	0.427748	-6.4135	1.42e-10	1.4e-08
ENSG00000162543.5	UBXN10	194.934	-2.75916	0.796402	-3.47882	0.000503619	0.0039522
ENSG00000234476.1	RP11-496N12.6	29.4934	-2.75605	0.78129	-3.533	0.000410878	0.00336911
ENSG00000228203.2	RNF144A-AS1	304.869	-2.75411	0.715726	-3.85653	0.000115006	0.00122525
ENSG00000216364.1	MRPL42P2	1.42984	-2.75378	0.782589	-3.52292	0.000426828	0.0034769
ENSG00000165731.13	RET	4076.54	-2.75369	0.834385	-3.31969	0.000901172	0.00627437
ENSG00000214548.10	MEG3	11678	-2.75112	0.856318	-4.76492	1.89e-06	4.23e-05
ENSG00000260785.1	CASC17	10.2508	-2.74648	0.764196	-3.58055	0.000342875	0.00291462
ENSG00000270492.1	RP13-685P2.8	18.591	-2.74584	0.645671	-4.24246	2.21e-05	0.00032346
ENSG00000115112.7	TFCP2L1	9889.33	-2.74442	0.588056	-4.67126	2.99e-06	6.22e-05
ENSG00000167483.13	FAM129C	191.923	-2.74376	0.551157	-4.97957	6.37e-07	1.74e-05
ENSG00000256723.1	RP11-167N4.4	6.62493	-2.74342	0.42583	-6.35117	2.14e-10	1.99e-08
ENSG00000232104.2	RP11-509J21.1	154.876	-2.73726	0.535694	-5.11028	3.22e-07	9.72e-06
ENSG00000250415.1	CTC-461F20.1	8.53151	-2.73655	0.799121	-3.40585	0.000659596	0.00490653
ENSG00000203685.5	C1orf95	3208.65	-2.73305	0.745582	-3.67686	0.00023612	0.00217097
ENSG00000239194.1	RNU1-123P	4.27178	-2.72745	0.561879	-4.7541	1.99e-06	4.43e-05
ENSG00000203356.2	RP11-296A18.3	14.3233	-2.72538	0.469796	-3.59658	0.000322432	0.00277823
ENSG00000168772.9	CXXC4	4679.67	-2.72076	0.604106	-4.50847	6.53e-06	0.000119596
ENSG00000251623.1	RP11-826N14.4	5.37326	-2.71608	0.844932	-3.18607	0.00144221	0.00896798
ENSG00000133135.9	RNF128	593.463	-2.71505	0.786713	-5.02144	5.13e-07	1.45e-05
ENSG00000165105.9	RASEF	4263.62	-2.71466	0.612217	-4.43905	9.04e-06	0.000157097
ENSG00000228862.3	RP11-91I20.3	4.72343	-2.71405	0.658823	-4.05155	5.09e-05	0.00063598
ENSG00000219188.1	CACYBPP3	2.65061	-2.71248	0.709196	-3.79803	0.000145852	0.00148184
ENSG00000250305.4	KIAA1456	7559.12	-2.71183	0.826121	-3.30048	0.00096521	0.00660918
ENSG00000091844.3	RGS17	3224.22	-2.71104	0.389378	-6.96336	3.32e-12	5.22e-10
ENSG00000167748.6	KLK1	80.2556	-2.7097	0.821894	-3.31064	0.000930835	0.00643044
ENSG00000179761.7	PIPOX	1027.24	-2.70854	0.557921	-4.85787	1.19e-06	2.89e-05
ENSG00000271824.1	AC009014.3	40.9557	-2.70717	0.614974	-4.39889	1.09e-05	0.000182478
ENSG00000100346.13	CACNA1I	613.112	-2.70553	0.684776	-3.95818	7.55e-05	0.000876471
ENSG00000154162.9	CDH12	922.818	-2.70481	0.749689	-3.86009	0.000113344	0.00121115
ENSG00000129946.6	SHC2	2903.72	-2.70377	0.536598	-5.04162	4.62e-07	1.33e-05
ENSG00000256248.1	RP11-123O10.4	11.4977	-2.70351	0.484413	-5.54429	2.95e-08	1.29e-06
ENSG00000233725.3	LINC00284	5.28548	-2.70184	0.721884	-3.69321	0.000221442	0.00206489
ENSG00000162595.4	DIRAS3	238.298	-2.7006	0.621571	-4.34892	1.37e-05	0.000219395
ENSG00000250328.1	CTC-210G5.1	14.12	-2.69883	0.71701	-3.75139	0.000175857	0.00172311
ENSG00000156689.2	GLYATL2	97.8226	-2.69856	0.770089	-3.51468	0.000440278	0.00356393
ENSG00000227028.2	SLC8A1-AS1	57.6615	-2.69393	0.660866	-4.07731	4.56e-05	0.000579021
ENSG00000198547.4	C20orf203	131.521	-2.69375	0.629916	-4.27955	1.87e-05	0.000281796
ENSG00000234722.3	AC073236.3	132.777	-2.69329	0.603321	-3.61996	0.000294651	0.00259012
ENSG00000250767.1	RP11-1084J3.3	7.26104	-2.69144	0.771574	-3.46704	0.000526221	0.00408808
ENSG00000271715.1	CTD-2256P15.5	3.28217	-2.689	0.54174	-4.82442	1.4e-06	3.32e-05
ENSG00000226508.1	AC104655.3	33.4291	-2.68877	0.718045	-3.74535	0.00018014	0.00175599
ENSG00000135824.8	RGS8	344.18	-2.68874	0.835285	-3.23686	0.00120852	0.0078577
ENSG00000250541.1	RP11-302F12.10	1.8571	-2.68771	0.779293	-3.45008	0.000560425	0.00430604
ENSG00000170743.12	SYT9	121.247	-2.68769	0.771241	-3.49529	0.000473554	0.00376517
ENSG00000198754.5	OXCT2	992.617	-2.68753	0.614534	-4.37791	1.2e-05	0.000197254
ENSG00000204442.2	FAM155A	3323.71	-2.68716	0.584551	-4.60095	4.21e-06	8.25e-05
ENSG00000225742.1	RP11-513G11.4	132.897	-2.68624	0.712554	-3.77683	0.000158834	0.00158721
ENSG00000206052.6	DOK6	4308.04	-2.68456	0.625079	-4.29995	1.71e-05	0.000261798
ENSG00000237609.1	AF064858.10	2.34809	-2.68436	0.672074	-3.90364	9.48e-05	0.00105162
ENSG00000258343.1	RP11-536G4.2	6.89546	-2.68395	0.656036	-4.05008	5.12e-05	0.000638351
ENSG00000157542.8	KCNJ6	1669.41	-2.6836	0.698473	-3.85014	0.000118048	0.00125145
ENSG00000264745.1	RP11-403A21.2	17.2011	-2.67915	0.6459	-4.13868	3.49e-05	0.000469685
ENSG00000253168.1	RP11-326L2.1	10.0492	-2.67773	0.834647	-3.20041	0.00137233	0.00864199
ENSG00000198719.7	DLL1	13517.8	-2.67633	0.611066	-4.38454	1.16e-05	0.000192727
ENSG00000196104.6	SPOCK3	575.368	-2.67041	0.790302	-3.39251	0.000692551	0.00510103
ENSG00000229046.1	HMGN1P2	1.70032	-2.66992	0.836214	-3.19382	0.00140406	0.00879364
ENSG00000231690.2	LINC00574	172.286	-2.66814	0.641022	-4.16643	3.09e-05	0.0004252
ENSG00000215864.3	NBPF7	6.07387	-2.66802	0.728394	-3.63016	0.000283249	0.00251044
ENSG00000112539.10	C6orf118	112.838	-2.66783	0.836411	-3.20554	0.0013481	0.00854442
ENSG00000267259.1	CTD-2008P7.9	134.843	-2.66466	0.690541	-3.8645	0.000111315	0.00119621
ENSG00000233981.1	RP3-380E11.2	1.95167	-2.66355	0.840158	-3.16934	0.00152787	0.00938476
ENSG00000111816.6	FRK	1750.62	-2.66221	0.6929	-3.84976	0.000118234	0.00125219
ENSG00000254319.1	RP11-134O21.1	114.145	-2.66142	0.820714	-3.25741	0.00112433	0.00743313
ENSG00000133985.2	TTC9	3041.85	-2.66042	0.313757	-8.47955	2.26e-17	1.3e-14
ENSG00000213937.3	CLDN9	635.522	-2.6575	0.61204	-4.34629	1.38e-05	0.000221374
ENSG00000225964.1	AC017076.5	7.26434	-2.65514	0.634189	-4.14997	3.33e-05	0.00045141
ENSG00000260253.1	RP4-676L2.1	12.4783	-2.65413	0.708816	-3.73162	0.000190249	0.0018362
ENSG00000236699.4	ARHGEF38	403.695	-2.65309	0.707706	-3.75677	0.000172118	0.00169449
ENSG00000235002.1	RP11-157D18.2	18.4972	-2.65166	0.470383	-5.61775	1.93e-08	8.92e-07
ENSG00000184566.2	AC132216.1	14.6399	-2.65083	0.76063	-3.47967	0.000502025	0.00394289
ENSG00000226780.1	RP11-38J22.3	5.35421	-2.64794	0.744817	-3.51557	0.000438818	0.00355569
ENSG00000122122.9	SASH3	57.8489	-2.64625	0.503986	-5.24721	1.54e-07	5.26e-06
ENSG00000116985.6	BMP8B	8113.36	-2.6451	0.507885	-5.21042	1.88e-07	6.19e-06
ENSG00000261584.1	RP11-457M11.5	955.746	-2.64486	0.546216	-4.84488	1.27e-06	3.06e-05
ENSG00000225378.1	AC015977.6	9.8481	-2.64481	0.707612	-3.71857	0.000200354	0.00190689
ENSG00000186197.8	EDARADD	321.926	-2.64467	0.549004	-4.81935	1.44e-06	3.39e-05
ENSG00000228525.1	RP5-1087E8.2	3.25104	-2.64452	0.704118	-3.67431	0.000238491	0.00218965
ENSG00000259241.1	RP11-313P18.2	4.03331	-2.64218	0.535948	-4.8299	1.37e-06	3.26e-05
ENSG00000225937.1	PCA3	24.7728	-2.64182	0.583483	-4.51873	6.22e-06	0.000114924
ENSG00000136352.13	NKX2-1	7953.64	-2.6404	0.703336	-5.77934	7.5e-09	4.07e-07
ENSG00000101405.3	OXT	3.51508	-2.63975	0.697506	-3.7069	0.000209812	0.00197604
ENSG00000269138.1	ZNF209P	5.52982	-2.63861	0.817682	-3.19751	0.0013862	0.00871567
ENSG00000183036.6	PCP4	3267.27	-2.63064	0.792651	-3.33242	0.000860953	0.00605222
ENSG00000189431.5	RASSF10	444.624	-2.62974	0.723018	-3.64563	0.000266734	0.00239636
ENSG00000099960.8	SLC7A4	361.481	-2.62968	0.622544	-4.22825	2.36e-05	0.00034117
ENSG00000270265.1	RP11-731D1.4	9.57598	-2.62643	0.563356	-4.63037	3.65e-06	7.35e-05
ENSG00000157554.14	ERG	219.74	-2.62439	0.709291	-3.7072	0.00020956	0.00197579
ENSG00000200385.1	SNORA42	1.4393	-2.62438	0.711932	-3.69042	0.000223881	0.00208221
ENSG00000175877.3	WBSCR28	66.1869	-2.62315	0.649621	-4.04042	5.34e-05	0.000658358
ENSG00000214988.4	RPL7AP26	24.8986	-2.62248	0.537616	-4.86731	1.13e-06	2.79e-05
ENSG00000250472.1	TRIM36-IT1	2.00537	-2.62236	0.696768	-3.76036	0.00016967	0.00167522
ENSG00000170950.3	PGK2	2.3971	-2.62089	0.756873	-3.39482	0.000686729	0.00506858
ENSG00000104892.12	KLC3	593.017	-2.61968	0.579802	-4.52145	6.14e-06	0.000113716
ENSG00000134193.10	REG4	25.5322	-2.61961	0.715039	-3.66194	0.000250312	0.00227676
ENSG00000114654.6	EFCC1	124.982	-2.61929	0.637948	-4.10878	3.98e-05	0.000519233
ENSG00000153820.8	SPHKAP	810.854	-2.61755	0.907775	-3.93144	8.44e-05	0.000955852
ENSG00000159713.6	TPPP3	1792	-2.61591	0.534576	-4.89606	9.78e-07	2.48e-05
ENSG00000147027.3	TMEM47	980.716	-2.6152	0.761136	-3.44686	0.000567143	0.00434935
ENSG00000175325.2	PROP1	7.72038	-2.61458	0.683776	-3.79408	0.000148192	0.00149994
ENSG00000180525.9	PRR26	100.284	-2.61359	0.605423	-5.05242	4.36e-07	1.27e-05
ENSG00000177181.10	RIMKLA	12146.4	-2.61101	0.40601	-6.43194	1.26e-10	1.27e-08
ENSG00000235357.1	RP1-159G19.1	5.30542	-2.61069	0.620408	-4.1564	3.23e-05	0.000440979
ENSG00000230246.3	SPATA31C1	7.84941	-2.61048	0.915534	-3.51225	0.000444323	0.00358496
ENSG00000250195.1	RP11-371F15.3	2.00694	-2.60486	0.708965	-3.6753	0.000237569	0.00218242
ENSG00000271717.1	CTD-3020H12.4	10.1357	-2.6031	0.605707	-4.27313	1.93e-05	0.00028909
ENSG00000189143.8	CLDN4	13194.6	-2.60211	0.590013	-4.4142	1.01e-05	0.000171549
ENSG00000180509.7	KCNE1	169.456	-2.59933	0.563556	-4.61425	3.95e-06	7.84e-05
ENSG00000220008.2	LINGO3	164.299	-2.59846	0.50081	-5.18908	2.11e-07	6.8e-06
ENSG00000272189.1	RP3-325F22.5	188.642	-2.59673	0.601267	-4.32159	1.55e-05	0.000243094
ENSG00000264527.1	WI2-1959D15.1	138.381	-2.59497	0.738982	-3.51986	0.000431782	0.00350749
ENSG00000171951.4	SCG2	32331	-2.59354	0.702732	-3.69844	0.000216925	0.00203274
ENSG00000168594.11	ADAM29	15.1808	-2.59319	0.663305	-3.90023	9.61e-05	0.0010647
ENSG00000231859.1	AC007875.2	1.79384	-2.59316	0.798844	-3.24829	0.00116103	0.00762275
ENSG00000244342.1	LINC00698	32.6754	-2.59042	0.819614	-3.17013	0.00152368	0.00936803
ENSG00000269376.1	RP11-120K24.5	18.6595	-2.58957	0.591874	-4.36526	1.27e-05	0.000206394
ENSG00000236546.1	RP1-118J21.5	114.218	-2.58897	0.714875	-3.62839	0.000285194	0.00252489
ENSG00000205266.5	AL353997.3	13.8748	-2.58864	0.734829	-3.51439	0.000440762	0.00356605
ENSG00000172461.6	FUT9	6023.49	-2.58851	0.730633	-3.55196	0.000382374	0.00318752
ENSG00000179363.6	TMEM31	20.3007	-2.5878	0.700856	-3.68851	0.000225568	0.00209564
ENSG00000233797.1	UFL1-AS1	4.3144	-2.5858	0.714773	-3.56726	0.000360738	0.00304079
ENSG00000250315.2	RP11-44F21.4	5.744	-2.58562	0.770847	-3.32248	0.000892214	0.00622309
ENSG00000176007.10	FAM220BP	4.79156	-2.5854	0.673045	-3.79001	0.000150643	0.00151997
ENSG00000254933.1	RP11-619A14.2	5.40414	-2.58521	0.71099	-3.59774	0.000320996	0.00276733
ENSG00000249717.1	RP11-44F21.3	7.88924	-2.58409	0.694577	-3.69583	0.000219173	0.00205086
ENSG00000164825.3	DEFB1	114.359	-2.58187	0.811728	-3.19364	0.00140493	0.00879739
ENSG00000183742.8	MACC1	1602.86	-2.57637	0.671665	-4.95944	7.07e-07	1.9e-05
ENSG00000230490.2	RP11-141M1.3	18.9695	-2.57254	0.759702	-3.38817	0.000703599	0.00516117
ENSG00000106772.13	PRUNE2	10276	-2.56943	0.562486	-6.47026	9.78e-11	1.01e-08
ENSG00000183833.12	MAATS1	1441.3	-2.568	0.582021	-4.41568	1.01e-05	0.000170647
ENSG00000163746.7	PLSCR2	31.9794	-2.56729	0.72189	-3.55768	0.000374151	0.00313315
ENSG00000103528.12	SYT17	3245.08	-2.56076	0.505686	-5.06604	4.06e-07	1.2e-05
ENSG00000146197.7	SCUBE3	1249.63	-2.55788	0.550348	-4.65049	3.31e-06	6.78e-05
ENSG00000183791.4	TCEB3C	2.33431	-2.55188	0.768097	-3.27187	0.0010684	0.00715754
ENSG00000169213.6	RAB3B	29607.6	-2.54773	0.479724	-5.31263	1.08e-07	3.93e-06
ENSG00000231295.1	RP4-797C5.2	2.63193	-2.54317	0.76526	-3.2448	0.00117535	0.00769482
ENSG00000133636.6	NTS	1250.4	-2.54165	0.731033	-3.92536	8.66e-05	0.000974492
ENSG00000273492.1	AP000230.1	61.8033	-2.54052	0.607784	-4.18007	2.91e-05	0.000405376
ENSG00000148935.6	GAS2	1835.08	-2.53895	0.732312	-3.47581	0.000509307	0.00398068
ENSG00000164458.5	T	341.058	-2.53534	0.91536	-5.12979	2.9e-07	8.93e-06
ENSG00000102678.6	FGF9	2542.62	-2.53303	0.647618	-3.91655	8.98e-05	0.00100309
ENSG00000251521.2	IMPA1P	67.3884	-2.53027	0.744159	-3.4065	0.000658004	0.00489808
ENSG00000077800.7	FKBP6	11.2344	-2.52689	0.651723	-3.86141	0.000112733	0.00120661
ENSG00000123560.9	PLP1	46.7886	-2.52135	0.613851	-4.10701	4.01e-05	0.000522163
ENSG00000251350.1	RP11-328N19.1	384.369	-2.52122	0.773342	-3.27073	0.0010727	0.00717738
ENSG00000181072.7	CHRM2	55.3841	-2.5186	0.726292	-3.473	0.00051468	0.00401877
ENSG00000130653.11	PNPLA7	1877.97	-2.5167	0.508614	-4.95015	7.42e-07	1.97e-05
ENSG00000036565.10	SLC18A1	772.92	-2.51574	0.765796	-6.80217	1.03e-11	1.42e-09
ENSG00000109758.4	HGFAC	338.8	-2.51539	0.613453	-4.104	4.06e-05	0.000527933
ENSG00000244137.1	RP11-99J16__A.2	14.2005	-2.51268	0.547447	-4.57561	4.75e-06	9.11e-05
ENSG00000167183.2	PRR15L	2795.55	-2.51251	0.708283	-3.55477	0.000378303	0.00315746
ENSG00000197921.5	HES5	55.2716	-2.51091	0.785392	-3.20619	0.00134506	0.00853531
ENSG00000225956.1	RP5-1077I2.3	3.84522	-2.49976	0.681755	-3.60912	0.00030724	0.00267595
ENSG00000255289.1	RP11-91I20.1	2.261	-2.49921	0.73979	-3.35215	0.000801878	0.005732
ENSG00000090661.7	CERS4	4659	-2.49782	0.545455	-4.582	4.61e-06	8.88e-05
ENSG00000264914.1	RP11-343K8.3	1.54222	-2.49741	0.696108	-3.59134	0.000328986	0.00281962
ENSG00000162438.7	CTRC	29.3423	-2.49671	0.494887	-5.03733	4.72e-07	1.36e-05
ENSG00000223685.1	LINC00571	45.6468	-2.49644	0.473346	-5.26899	1.37e-07	4.76e-06
ENSG00000197416.4	FABP12	3.4583	-2.4956	0.703261	-3.48546	0.000491288	0.00387462
ENSG00000250820.1	RP11-91H12.4	6.49672	-2.49543	0.784606	-3.16207	0.00156654	0.00955677
ENSG00000223963.2	PRKRIRP8	17.3095	-2.49374	0.580397	-4.28576	1.82e-05	0.000275842
ENSG00000272425.1	RP11-363E6.4	219.973	-2.49105	0.564453	-4.41515	1.01e-05	0.000170885
ENSG00000175206.6	NPPA	374.457	-2.4902	0.63928	-5.65909	1.52e-08	7.3e-07
ENSG00000139865.12	TTC6	1014.01	-2.48969	0.580159	-4.29452	1.75e-05	0.000266936
ENSG00000235077.1	AC073842.19	5.29513	-2.48831	0.580847	-4.23502	2.29e-05	0.000332395
ENSG00000246379.2	RP11-461O7.1	100.041	-2.48749	0.601622	-4.13635	3.53e-05	0.000473107
ENSG00000250292.1	RP11-451F20.1	11.3683	-2.48725	0.899727	-3.39886	0.000676676	0.00500485
ENSG00000185681.8	MORN5	48.7608	-2.48691	0.653444	-3.8064	0.000141003	0.0014403
ENSG00000229511.1	RP11-392E22.1	8.76776	-2.48412	0.777729	-3.18082	0.00146856	0.00909685
ENSG00000144407.5	PTH2R	513.702	-2.48274	0.673985	-6.55338	5.62e-11	6.47e-09
ENSG00000227755.1	AP000344.4	88.5043	-2.48126	0.680166	-3.65175	0.00026046	0.0023518
ENSG00000247982.2	LINC00926	818.319	-2.48107	0.413924	-5.99466	2.04e-09	1.38e-07
ENSG00000164363.8	SLC6A18	12.5035	-2.47952	0.676027	-3.6577	0.000254492	0.00230826
ENSG00000115828.11	QPCT	6037.54	-2.47325	0.700709	-3.53656	0.000405376	0.00334066
ENSG00000162456.5	KNCN	2.74869	-2.47244	0.738316	-3.27493	0.00105688	0.00709215
ENSG00000175868.9	CALCB	714.979	-2.47196	0.693037	-3.57319	0.000352665	0.00298132
ENSG00000094755.12	GABRP	29.914	-2.46882	0.702327	-3.51557	0.000438814	0.00355569
ENSG00000166743.5	ACSM1	13.5998	-2.4669	0.583967	-4.20907	2.56e-05	0.00036409
ENSG00000020219.8	CCT8L1P	5.16559	-2.46689	0.615025	-3.96525	7.33e-05	0.000855218
ENSG00000043355.6	ZIC2	4123.25	-2.46417	0.661807	-3.72882	0.000192378	0.00185253
ENSG00000131831.13	RAI2	397.634	-2.46366	0.564637	-4.36565	1.27e-05	0.000206126
ENSG00000179921.10	GPBAR1	61.3852	-2.46199	0.464693	-3.16519	0.00154983	0.00948718
ENSG00000136872.13	ALDOB	16.6541	-2.46087	0.417892	-5.86881	4.39e-09	2.63e-07
ENSG00000204869.4	IGFL4	41.7817	-2.46087	0.598149	-4.11184	3.93e-05	0.00051448
ENSG00000108878.3	CACNG1	20.1191	-2.46031	0.638898	-3.84571	0.000120204	0.00126639
ENSG00000142449.8	FBN3	1889.7	-2.46011	0.703841	-3.50216	0.000461502	0.00369397
ENSG00000109943.4	CRTAM	5.63276	-2.45997	0.700973	-3.47638	0.000508223	0.00397509
ENSG00000182901.11	RGS7	761.31	-2.45739	0.675656	-3.64273	0.000269757	0.00242102
ENSG00000259947.1	XX-DJ76P10__A.2	3.5151	-2.45708	0.742631	-3.25741	0.00112436	0.00743313
ENSG00000131979.14	GCH1	8613.35	-2.45673	0.378625	-6.48929	8.62e-11	9.08e-09
ENSG00000248791.1	CTD-2165H16.3	59.5102	-2.45191	0.569827	-4.30283	1.69e-05	0.000259191
ENSG00000272555.1	RP11-459I19.1	4.87905	-2.45038	0.755684	-3.21075	0.00132391	0.00842931
ENSG00000225472.1	RP11-120J1.1	188.249	-2.44448	0.756864	-3.23831	0.00120241	0.00782747
ENSG00000262943.3	ALOX12P2	538.443	-2.44378	0.65413	-3.74066	0.00018354	0.0017816
ENSG00000162009.7	SSTR5	316.928	-2.44348	0.775498	-6.00539	1.91e-09	1.31e-07
ENSG00000163873.5	GRIK3	22910.5	-2.43946	0.741493	-3.2985	0.000972016	0.00665154
ENSG00000255080.1	RP11-1082L8.3	7.37246	-2.43648	0.997004	-3.63062	0.000282742	0.0025074
ENSG00000228719.1	RP5-1119A7.14	7.36887	-2.43641	0.578593	-4.17919	2.93e-05	0.000406423
ENSG00000224637.1	AC019129.2	6.21772	-2.43624	0.54343	-4.44163	8.93e-06	0.000155815
ENSG00000071073.8	MGAT4A	8305.75	-2.43613	0.487607	-4.99779	5.8e-07	1.61e-05
ENSG00000261402.1	RP11-378I6.1	10.3959	-2.43587	0.663405	-3.65885	0.00025335	0.0022992
ENSG00000187172.11	BAGE2	1087.71	-2.4322	0.764698	-3.19024	0.00142156	0.00888257
ENSG00000228728.1	RP11-316K19.3	23.441	-2.43151	0.418777	-5.79297	6.92e-09	3.83e-07
ENSG00000085831.11	TTC39A	2925.17	-2.43071	0.616525	-3.94656	7.93e-05	0.000908328
ENSG00000185559.9	DLK1	4597.93	-2.43005	0.884595	-5.10824	3.25e-07	9.77e-06
ENSG00000052344.11	PRSS8	775.047	-2.42998	0.636734	-3.82062	0.000133116	0.0013772
ENSG00000007062.7	PROM1	12148.3	-2.42987	0.726959	-3.35031	0.000807219	0.00575995
ENSG00000260249.2	RP11-401P9.5	18.4751	-2.42565	0.736213	-3.294	0.000987735	0.00672909
ENSG00000172594.8	SMPDL3A	1248.01	-2.42163	0.451822	-5.36079	8.29e-08	3.14e-06
ENSG00000258545.1	RP4-755D9.1	123.995	-2.42009	0.611415	-3.96038	7.48e-05	0.00087034
ENSG00000175311.5	ANKS4B	65.236	-2.41934	0.817847	-4.88427	1.04e-06	2.59e-05
ENSG00000257771.1	RP11-70F11.8	14.1814	-2.41905	0.575631	-4.1895	2.8e-05	0.000391598
ENSG00000147231.9	CXorf57	5612.03	-2.41881	0.719259	-3.37028	0.000750909	0.00543258
ENSG00000250337.1	LINC01021	47.0716	-2.41122	0.716721	-3.17154	0.00151634	0.00933714
ENSG00000256315.1	AP000462.1	2.54826	-2.40938	0.611044	-3.84989	0.000118173	0.00125204
ENSG00000119411.10	BSPRY	2495.03	-2.40458	0.63098	-3.8151	0.00013613	0.00139916
ENSG00000183134.4	PTGDR2	72.412	-2.40257	0.428648	-5.60202	2.12e-08	9.68e-07
ENSG00000231597.1	AC007557.4	2.33753	-2.4021	0.707042	-3.33314	0.000858705	0.00604169
ENSG00000123612.11	ACVR1C	886.746	-2.4018	0.673917	-3.56932	0.000357915	0.00301857
ENSG00000214872.4	SMTNL1	63.6761	-2.40109	0.616325	-3.89679	9.75e-05	0.00107545
ENSG00000272839.1	RP11-452C13.1	3.38976	-2.39598	0.607875	-3.87265	0.000107659	0.00116665
ENSG00000145103.8	ILDR1	771.88	-2.39325	0.75712	-3.16977	0.00152561	0.00937594
ENSG00000267414.1	RP11-456K23.1	175.997	-2.39195	0.583693	-4.10019	4.13e-05	0.000534333
ENSG00000088992.13	TESC	1637.26	-2.39152	0.558763	-4.28261	1.85e-05	0.000279256
ENSG00000183960.4	KCNH8	3040.01	-2.39138	0.637851	-3.7535	0.000174383	0.00171231
ENSG00000272448.1	LLNLR-299G3.1	7.56183	-2.39127	0.488505	-4.85845	1.18e-06	2.89e-05
ENSG00000182107.5	TMEM30B	6233.62	-2.39013	0.619416	-3.86262	0.000112179	0.00120296
ENSG00000255445.1	RP11-573M3.3	208.728	-2.38804	0.382288	-6.24601	4.21e-10	3.58e-08
ENSG00000115353.6	TACR1	118.908	-2.38451	0.650708	-3.66748	0.000244954	0.00224068
ENSG00000152527.9	PLEKHH2	2252.1	-2.3825	0.530483	-4.49333	7.01e-06	0.000126908
ENSG00000258399.2	MEG8	62.695	-2.37631	0.940657	-4.77401	1.81e-06	4.08e-05
ENSG00000233038.1	AC011899.9	107.419	-2.37513	0.627205	-3.78925	0.000151106	0.00152321
ENSG00000144290.12	SLC4A10	646.539	-2.37481	0.756416	-3.14816	0.00164302	0.00991629
ENSG00000115221.6	ITGB6	252.29	-2.37394	0.714893	-3.23463	0.00121798	0.0079056
ENSG00000255358.1	RP11-567O18.1	1.42627	-2.37265	0.73627	-3.22499	0.00125977	0.00812099
ENSG00000248916.1	NUP210P3	2.20681	-2.37176	0.632297	-3.66748	0.000244949	0.00224068
ENSG00000179902.8	C1orf194	35.6608	-2.37136	0.505957	-4.68251	2.83e-06	5.94e-05
ENSG00000230633.1	RP11-37E23.5	21.6296	-2.371	0.489668	-4.83309	1.34e-06	3.22e-05
ENSG00000196355.2	AC021860.1	63.2509	-2.37082	0.576839	-4.11003	3.96e-05	0.000517051
ENSG00000230638.3	RP11-486B10.4	173.651	-2.37081	0.55975	-4.23702	2.27e-05	0.000330189
ENSG00000133808.4	MICALCL	1689.54	-2.3708	0.556226	-4.26478	2e-05	0.000297761
ENSG00000150893.9	FREM2	4696.62	-2.36961	0.564481	-4.20057	2.66e-05	0.000375059
ENSG00000227640.2	SOX21-AS1	671.464	-2.36883	0.693982	-3.4192	0.000628051	0.00471656
ENSG00000250722.1	SEPP1	1082.92	-2.36051	0.730952	-3.23671	0.00120917	0.00785877
ENSG00000273077.1	RP11-130C6.1	1.45389	-2.36049	0.713268	-3.31406	0.000919529	0.00637057
ENSG00000258692.2	SALL4P7	14.3219	-2.36024	0.739791	-3.18607	0.00144218	0.00896798
ENSG00000065717.10	TLE2	6605.8	-2.36016	0.466803	-5.05737	4.25e-07	1.24e-05
ENSG00000170006.7	TMEM154	553.283	-2.35285	0.645536	-3.64898	0.000263283	0.00237132
ENSG00000271856.1	RP11-861A13.4	38.411	-2.3525	0.724111	-4.69041	2.73e-06	5.77e-05
ENSG00000153930.6	ANKFN1	72.5891	-2.34837	0.734006	-3.20519	0.00134976	0.00854639
ENSG00000144668.7	ITGA9	2418.92	-2.34812	0.63762	-3.68684	0.000227055	0.00210504
ENSG00000231227.1	RP11-85O21.4	9.31769	-2.34774	0.671442	-3.48232	0.000497087	0.00391174
ENSG00000224093.1	RP5-1033H22.2	263.501	-2.34639	0.628786	-3.73495	0.000187749	0.00181698
ENSG00000176945.12	MUC20	805.737	-2.34484	0.546724	-4.29105	1.78e-05	0.000270372
ENSG00000163499.7	CRYBA2	363.071	-2.34348	0.664026	-3.53373	0.000409737	0.00336318
ENSG00000246214.1	RP11-260E18.1	12.9321	-2.3431	0.576237	-4.05296	5.06e-05	0.000632742
ENSG00000173826.10	KCNH6	3032.3	-2.34306	0.61883	-3.79001	0.000150642	0.00151997
ENSG00000267322.1	SCARNA17	7.7194	-2.34192	0.664982	-3.50326	0.000459595	0.00368236
ENSG00000235861.1	AC005237.2	3.11579	-2.34106	0.678642	-3.39228	0.000693131	0.00510414
ENSG00000144406.14	UNC80	5014.54	-2.34055	0.569862	-4.10997	3.96e-05	0.000517051
ENSG00000273372.1	RP11-479O17.10	51.2152	-2.33888	0.592511	-3.94732	7.9e-05	0.00090677
ENSG00000161082.8	CELF5	1554.08	-2.33629	0.686424	-3.40911	0.000651759	0.00486644
ENSG00000237418.1	AC069257.6	9.6196	-2.33334	0.447523	-5.18758	2.13e-07	6.85e-06
ENSG00000149506.6	ZP1	271.853	-2.33204	0.704479	-6.51375	7.33e-11	7.98e-09
ENSG00000229214.1	LINC00242	247.695	-2.33067	0.45412	-5.13251	2.86e-07	8.83e-06
ENSG00000095917.9	TPSD1	8.96573	-2.33057	0.706448	-3.28503	0.00101973	0.00690366
ENSG00000132561.9	MATN2	7929.18	-2.33048	0.607546	-3.83936	0.000123355	0.00129534
ENSG00000092850.7	TEKT2	536.418	-2.32374	0.46941	-4.95128	7.37e-07	1.96e-05
ENSG00000110169.6	HPX	151.048	-2.32301	0.377217	-6.15709	7.41e-10	5.82e-08
ENSG00000231720.1	RP11-568A7.3	13.8181	-2.32036	0.863855	-5.42419	5.82e-08	2.34e-06
ENSG00000138759.13	FRAS1	33978	-2.31929	0.616393	-3.76634	0.000165661	0.00164269
ENSG00000241400.1	RP11-764I5.1	2.48923	-2.31911	0.704195	-3.22607	0.00125501	0.00810108
ENSG00000099812.6	MISP	1214.71	-2.31568	0.52313	-4.42842	9.49e-06	0.000163365
ENSG00000173404.3	INSM1	28821.2	-2.31515	0.700925	-3.30902	0.000936224	0.00645739
ENSG00000081479.8	LRP2	606.832	-2.31411	0.706531	-3.28129	0.00103333	0.00696898
ENSG00000205336.7	GPR56	15260	-2.31296	0.443499	-5.21637	1.82e-07	6.03e-06
ENSG00000173175.10	ADCY5	2159.6	-2.31101	0.593089	-3.89962	9.63e-05	0.00106664
ENSG00000229700.1	RP1-130G2.1	7.02755	-2.309	0.67016	-3.42644	0.000611547	0.00461951
ENSG00000264868.1	CTB-167B5.2	6.69244	-2.3074	0.362953	-3.98737	6.68e-05	0.000794259
ENSG00000238207.1	AC009312.1	6.7919	-2.30504	0.699311	-3.27624	0.00105199	0.00706378
ENSG00000149418.6	ST14	20807.6	-2.30174	0.697024	-3.30806	0.000939444	0.00647309
ENSG00000135144.3	DTX1	1943.63	-2.30072	0.544006	-4.23138	2.32e-05	0.000336761
ENSG00000165023.5	DIRAS2	1732.96	-2.29927	0.705919	-3.26318	0.0011017	0.00732125
ENSG00000230536.1	RP11-379C10.4	7.86123	-2.29901	0.499658	-4.57309	4.81e-06	9.2e-05
ENSG00000110900.10	TSPAN11	3343.02	-2.29692	0.55971	-4.10623	4.02e-05	0.000523285
ENSG00000156042.13	TTC18	580.791	-2.29626	0.382254	-6.00734	1.89e-09	1.3e-07
ENSG00000185052.7	SLC24A3	805.258	-2.29407	0.745584	-4.42445	9.67e-06	0.000165168
ENSG00000164344.11	KLKB1	27.257	-2.29244	0.588871	-3.88869	0.000100786	0.00110406
ENSG00000104413.11	ESRP1	13489.2	-2.29208	0.658207	-3.48688	0.000488689	0.0038579
ENSG00000123570.3	RAB9B	1500.48	-2.29192	0.41839	-5.47869	4.28e-08	1.78e-06
ENSG00000227719.1	AC006042.6	84.3489	-2.28906	0.430888	-5.31039	1.09e-07	3.95e-06
ENSG00000140465.9	CYP1A1	1839.87	-2.28432	0.665405	-3.43764	0.000586818	0.00447892
ENSG00000106484.10	MEST	36953.2	-2.28309	0.58769	-3.88781	0.000101151	0.0011073
ENSG00000162571.9	TTLL10	113.823	-2.27822	0.502633	-4.53248	5.83e-06	0.000108688
ENSG00000151715.3	TMEM45B	2014.86	-2.27802	0.673574	-3.38688	0.000706916	0.00518141
ENSG00000101443.13	WFDC2	2501.01	-2.27798	0.642629	-3.54885	0.00038692	0.00321903
ENSG00000237637.1	FRY-AS1	18.9852	-2.27662	0.527464	-4.30763	1.65e-05	0.000254849
ENSG00000203799.6	CCDC162P	341.98	-2.27608	0.664691	-3.42845	0.000607028	0.00459291
ENSG00000223401.1	RP11-211G3.2	32.1196	-2.27497	0.598899	-3.79628	0.000146882	0.00149042
ENSG00000254689.1	RP11-354A14.1	7.23047	-2.27471	0.687946	-3.29034	0.00100065	0.00680127
ENSG00000225826.1	LINC00626	96.444	-2.27382	0.856738	-4.25077	2.13e-05	0.000313691
ENSG00000153093.14	ACOXL	316.578	-2.27318	0.650336	-3.49912	0.000466795	0.0037243
ENSG00000088836.8	SLC4A11	3402.83	-2.27303	0.610497	-3.72657	0.000194106	0.0018644
ENSG00000215162.1	LINC00269	8.97795	-2.27226	0.751188	-4.74405	2.09e-06	4.6e-05
ENSG00000091592.11	NLRP1	8643.42	-2.27058	0.510668	-4.44804	8.67e-06	0.00015206
ENSG00000250120.2	PCDHA10	314.441	-2.27044	0.603332	-5.53039	3.2e-08	1.38e-06
ENSG00000268601.1	AC115522.3	8.62071	-2.26961	0.605229	-3.73299	0.00018922	0.00182846
ENSG00000264954.1	RP11-214C8.2	9.53116	-2.26914	0.524999	-4.30182	1.69e-05	0.000259994
ENSG00000238141.2	BRWD1-AS1	14.0879	-2.26628	0.507473	-4.45235	8.49e-06	0.000149608
ENSG00000176597.7	B3GNT5	10043.3	-2.26625	0.51594	-4.39427	1.11e-05	0.000185821
ENSG00000144852.12	NR1I2	27.4095	-2.2659	0.471396	-4.80027	1.58e-06	3.66e-05
ENSG00000133958.9	UNC79	5596.54	-2.26501	0.590456	-3.83897	0.000123554	0.00129701
ENSG00000181626.10	ANKRD62	49.8824	-2.26399	0.814131	-4.34183	1.41e-05	0.000225245
ENSG00000255428.1	RP11-794P6.1	16.7693	-2.26303	0.660482	-3.42348	0.00061825	0.0046614
ENSG00000248596.2	RP11-844P9.2	1781.11	-2.26266	0.637626	-5.50825	3.62e-08	1.53e-06
ENSG00000153404.9	PLEKHG4B	12233.5	-2.26247	0.492148	-4.59866	4.25e-06	8.31e-05
ENSG00000100078.3	PLA2G3	980.017	-2.26184	0.65644	-3.44989	0.00056082	0.00430804
ENSG00000170091.6	NSG2	16806.2	-2.26006	0.860852	-4.266	1.99e-05	0.00029654
ENSG00000233012.2	HDAC1P2	46.8169	-2.25959	0.329185	-6.85839	6.96e-12	9.97e-10
ENSG00000186409.10	CCDC30	571.541	-2.25907	0.322256	-7.01002	2.38e-12	3.94e-10
ENSG00000218632.3	RP11-425D10.4	13.2121	-2.25795	0.612128	-3.67855	0.000234566	0.00215853
ENSG00000204677.6	FAM153C	43.6617	-2.2569	0.541917	-4.16226	3.15e-05	0.000432004
ENSG00000225415.1	RP3-509I19.1	8.6871	-2.2551	0.634339	-3.54256	0.00039627	0.00328106
ENSG00000227070.1	RP11-191G24.1	18.0735	-2.25319	0.60902	-3.69358	0.000221119	0.00206308
ENSG00000253313.1	C1orf210	1327.77	-2.25138	0.765676	-4.3748	1.22e-05	0.00019913
ENSG00000224391.1	AC073321.3	1.8143	-2.24882	0.697523	-3.17836	0.00148111	0.00916363
ENSG00000240723.2	RN7SL382P	1.51258	-2.24657	0.689243	-3.26012	0.00111364	0.00738505
ENSG00000272541.1	XXbac-BPGBPG55C20.1	15.0715	-2.24587	0.563204	-3.97839	6.94e-05	0.000816414
ENSG00000182687.3	GALR2	93.7478	-2.24428	0.56849	-3.94847	7.87e-05	0.000903375
ENSG00000197748.8	WDR96	266.684	-2.24356	0.426977	-5.25457	1.48e-07	5.1e-06
ENSG00000110324.5	IL10RA	289.688	-2.24356	0.577642	-3.88611	0.000101863	0.00111396
ENSG00000002587.5	HS3ST1	1142.31	-2.24303	0.689319	-3.25914	0.00111752	0.00740043
ENSG00000226709.1	FGF12-AS3	20.3901	-2.24246	0.690483	-3.24644	0.00116857	0.00766604
ENSG00000111834.8	RSPH4A	243.564	-2.24241	0.361196	-3.76524	0.00016639	0.00164941
ENSG00000216425.4	AC004066.2	2.78794	-2.24152	0.561431	-3.91689	8.97e-05	0.00100203
ENSG00000227304.3	RP11-791G16.2	31.8613	-2.24131	0.357088	-6.26818	3.65e-10	3.17e-08
ENSG00000228487.1	RP13-225O21.2	27.535	-2.23905	0.364759	-6.12863	8.86e-10	6.7e-08
ENSG00000141579.6	ZNF750	161.162	-2.23681	0.535913	-4.36469	1.27e-05	0.000206511
ENSG00000174521.7	TTC9B	61.7052	-2.22623	0.566445	-4.95245	7.33e-07	1.96e-05
ENSG00000220884.2	MESTP1	25.5052	-2.225	0.528807	-4.20246	2.64e-05	0.000372747
ENSG00000204420.4	C6orf25	64.9979	-2.22318	0.416194	-5.33917	9.34e-08	3.49e-06
ENSG00000229727.2	AC013460.1	13.5231	-2.22313	0.577952	-3.83645	0.000124824	0.00130738
ENSG00000219700.1	PTCHD3P3	8.29865	-2.22302	0.688579	-3.21379	0.00130997	0.00836207
ENSG00000171435.9	KSR2	4876.37	-2.22222	0.538389	-4.12954	3.63e-05	0.000484315
ENSG00000267443.1	AC010641.1	2.53445	-2.22047	0.662703	-3.2871	0.00101224	0.00686451
ENSG00000188386.5	PPP3R2	11.146	-2.22031	0.545555	-4.05519	5.01e-05	0.000627243
ENSG00000166145.10	SPINT1	9142.01	-2.21932	0.59587	-3.72742	0.000193453	0.00185933
ENSG00000205898.3	RP11-3B12.4	18.1553	-2.21867	0.524377	-4.22309	2.41e-05	0.00034751
ENSG00000113594.5	LIFR	18423.9	-2.21848	0.502188	-4.4192	9.91e-06	0.000168606
ENSG00000268401.1	CTC-344H19.4	57.5531	-2.21463	0.512678	-4.31813	1.57e-05	0.000245973
ENSG00000235772.1	AP001625.6	49.0961	-2.21432	0.532104	-4.15996	3.18e-05	0.000435456
ENSG00000188042.5	ARL4C	9069.17	-2.21042	0.402788	-5.48853	4.05e-08	1.7e-06
ENSG00000204581.2	AC096670.3	25.4057	-2.20987	0.499664	-4.41618	1e-05	0.000170501
ENSG00000237194.1	SNAI1P1	28.1258	-2.20834	0.476643	-4.62818	3.69e-06	7.42e-05
ENSG00000196166.3	C8orf86	7.49473	-2.20544	0.562745	-3.89919	9.65e-05	0.00106815
ENSG00000223642.3	AC008277.1	5.97226	-2.20307	0.456285	-4.78994	1.67e-06	3.83e-05
ENSG00000172243.13	CLEC7A	29.0519	-2.20149	0.631728	-3.55606	0.000376451	0.00314526
ENSG00000175161.9	CADM2	1443.95	-2.19947	0.671971	-5.37164	7.8e-08	3e-06
ENSG00000149571.6	KIRREL3	1317.98	-2.19529	0.69738	-3.15307	0.00161563	0.00979688
ENSG00000269274.1	AC078899.3	3.71434	-2.19483	0.661353	-3.28267	0.00102828	0.0069398
ENSG00000183632.10	TP53TG3	11.3721	-2.19243	0.63329	-3.45112	0.000558269	0.00429113
ENSG00000185442.8	FAM174B	2940.03	-2.1915	0.43436	-5.04623	4.51e-07	1.31e-05
ENSG00000067715.9	SYT1	14373.1	-2.19131	0.453858	-4.82926	1.37e-06	3.26e-05
ENSG00000185101.8	ANO9	3275.82	-2.19065	0.643002	-3.41068	0.000648015	0.00484594
ENSG00000229029.2	RP11-408A13.1	49.8749	-2.19032	0.384702	-5.68937	1.28e-08	6.3e-07
ENSG00000243584.1	RP11-14I2.2	13.4249	-2.18961	0.593808	-3.67964	0.000233565	0.00215313
ENSG00000243979.2	RP11-347C18.1	16.5432	-2.18943	0.515584	-4.23835	2.25e-05	0.000328817
ENSG00000125355.11	TMEM255A	744.42	-2.1886	0.693688	-3.15997	0.00157783	0.00961109
ENSG00000225905.1	RP4-758J18.7	28.8825	-2.18586	0.559111	-3.90662	9.36e-05	0.00104086
ENSG00000167654.13	ATCAY	8633.41	-2.18488	0.676302	-3.23523	0.00121547	0.00789331
ENSG00000267078.1	RP11-666A8.9	44.6916	-2.18335	0.626887	-3.48444	0.000493172	0.00388522
ENSG00000070190.8	DAPP1	106.847	-2.1789	0.562612	-3.8738	0.000107152	0.00116232
ENSG00000196542.4	SPTSSB	349.885	-2.17847	0.605425	-3.60087	0.000317154	0.00274228
ENSG00000176153.10	GPX2	6270.95	-2.17836	0.637503	-6.59454	4.27e-11	5e-09
ENSG00000223403.3	MEG9	137.928	-2.17813	0.799123	-4.85901	1.18e-06	2.88e-05
ENSG00000231703.2	RP4-669H2.1	58.9008	-2.17612	0.551204	-3.94706	7.91e-05	0.00090677
ENSG00000256189.1	RP11-167N4.5	5.07238	-2.17519	0.394777	-5.45428	4.92e-08	2.02e-06
ENSG00000073150.9	PANX2	3041.11	-2.17405	0.515644	-4.2178	2.47e-05	0.000353713
ENSG00000118997.9	DNAH7	213.611	-2.17338	0.333302	-6.51994	7.03e-11	7.76e-09
ENSG00000271602.1	KRT8P49	10.0672	-2.17337	0.568448	-3.80909	0.000139481	0.00142701
ENSG00000205890.3	RP11-473M20.5	73.2126	-2.17316	0.562508	-3.86339	0.000111823	0.00119967
ENSG00000183049.8	CAMK1D	9410.34	-2.17197	0.446739	-4.86284	1.16e-06	2.85e-05
ENSG00000096696.9	DSP	53384.8	-2.17095	0.62088	-3.49983	0.000465551	0.00371714
ENSG00000163536.8	SERPINI1	1515.39	-2.16763	0.580822	-3.73445	0.000188129	0.0018201
ENSG00000174469.13	CNTNAP2	12327.6	-2.16685	0.659923	-3.28758	0.00101051	0.00685528
ENSG00000236358.1	RP5-827C21.2	44.1105	-2.16505	0.687903	-3.1495	0.00163551	0.00988025
ENSG00000236083.1	OR13E1P	39.2142	-2.16442	0.512038	-4.22444	2.4e-05	0.000345983
ENSG00000205869.2	KRTAP5-1	275.485	-2.16183	0.567556	-3.81085	0.00013849	0.00141868
ENSG00000164078.8	MST1R	1003.18	-2.16163	0.624126	-3.46661	0.000527074	0.00409076
ENSG00000164989.11	CCDC171	1535.79	-2.15716	0.341034	-6.32561	2.52e-10	2.28e-08
ENSG00000173302.5	GPR148	9.1159	-2.15497	0.635241	-3.37982	0.000725329	0.00528926
ENSG00000172201.6	ID4	14946.6	-2.15291	0.578575	-3.72351	0.000196472	0.00188105
ENSG00000266718.1	RP11-466A19.1	34.2146	-2.15235	0.485764	-4.4274	9.54e-06	0.00016388
ENSG00000123338.8	NCKAP1L	96.2811	-2.15114	0.588048	-3.2045	0.001353	0.00856183
ENSG00000225140.1	RP11-809C18.3	8.12505	-2.14904	0.633433	-3.3785	0.00072882	0.00530871
ENSG00000231967.1	RP11-12D24.6	4.66519	-2.1475	0.557866	-3.81517	0.000136089	0.00139916
ENSG00000112379.8	KIAA1244	14148.7	-2.14662	0.505864	-4.24498	2.19e-05	0.000320864
ENSG00000130307.7	USHBP1	73.8274	-2.1459	0.495704	-4.32847	1.5e-05	0.00023678
ENSG00000236756.4	DNAJC9-AS1	17.822	-2.14407	0.410035	-5.21773	1.81e-07	5.99e-06
ENSG00000225554.1	RP11-527D7.1	8.96099	-2.1437	0.653151	-3.27126	0.0010707	0.00716996
ENSG00000178732.4	GP5	35.4499	-2.14342	0.577023	-3.71273	0.000205034	0.00193914
ENSG00000153294.7	GPR115	39.1844	-2.14152	0.65591	-3.26571	0.00109188	0.00727553
ENSG00000162482.4	AKR7A3	303.078	-2.14121	0.385905	-3.98631	6.71e-05	0.000797198
ENSG00000204970.5	PCDHA1	225.307	-2.13935	0.546834	-3.91351	9.1e-05	0.0010144
ENSG00000158856.13	DMTN	2578.22	-2.13829	0.460767	-4.64175	3.45e-06	7.02e-05
ENSG00000252797.1	RN7SKP272	3.05622	-2.13763	0.579016	-3.6372	0.000275617	0.00246039
ENSG00000231651.1	DLG3-AS1	9.72204	-2.13739	0.547356	-3.89055	0.000100016	0.00109712
ENSG00000070601.5	FRMPD1	1208.32	-2.13389	0.615227	-3.4714	0.000517743	0.00403486
ENSG00000241829.1	RPL21P54	4.04994	-2.13318	0.622366	-3.39552	0.000684978	0.00505797
ENSG00000065609.10	SNAP91	2240.4	-2.13049	0.609569	-3.49795	0.000468853	0.0037361
ENSG00000224988.1	RP11-409K20.7	2.32337	-2.12905	0.579849	-3.59788	0.00032082	0.00276721
ENSG00000251381.2	LINC00958	969.989	-2.12791	0.788303	-4.99328	5.94e-07	1.64e-05
ENSG00000255107.1	RP11-159H10.1	33.3666	-2.12741	0.635393	-3.34768	0.000814898	0.00580446
ENSG00000179698.9	KIAA1875	341.086	-2.12561	0.355856	-5.97308	2.33e-09	1.53e-07
ENSG00000120875.4	DUSP4	3430.81	-2.12547	0.506249	-4.19992	2.67e-05	0.00037564
ENSG00000272871.1	RP11-408A13.4	163.118	-2.12069	0.335459	-6.32076	2.6e-10	2.34e-08
ENSG00000254974.1	RP11-702H23.2	4.43868	-2.12056	0.562843	-3.73184	0.000190085	0.00183517
ENSG00000135299.12	ANKRD6	2915.46	-2.11711	0.414444	-5.109	3.24e-07	9.75e-06
ENSG00000260011.2	RP13-20L14.1	22.5302	-2.11687	0.450477	-4.69244	2.7e-06	5.72e-05
ENSG00000204661.5	C5orf60	9.5491	-2.11515	0.511922	-4.11631	3.85e-05	0.000506453
ENSG00000174951.6	FUT1	1388.29	-2.11182	0.463509	-4.55714	5.19e-06	9.83e-05
ENSG00000253516.1	HMGB1P41	11.0391	-2.11062	0.47816	-4.39925	1.09e-05	0.00018227
ENSG00000226786.2	RP1-167F1.2	259.111	-2.10954	0.589738	-3.57906	0.000344829	0.00292782
ENSG00000102575.6	ACP5	121.072	-2.10466	0.578217	-3.15145	0.0016246	0.00982804
ENSG00000260907.1	AC008088.4	49.8834	-2.10153	0.657853	-3.19588	0.00139405	0.00875485
ENSG00000181350.7	FAM211A	1811.94	-2.10108	0.352901	-5.95406	2.62e-09	1.7e-07
ENSG00000260459.2	FTLP14	20.3742	-2.09911	0.534586	-3.92153	8.8e-05	0.000986694
ENSG00000265222.1	RP11-466A19.8	9.36452	-2.09777	0.5346	-3.9108	9.2e-05	0.00102443
ENSG00000076356.6	PLXNA2	14753.9	-2.09611	0.578517	-3.62556	0.000288332	0.00254709
ENSG00000180773.10	SLC36A4	17937.7	-2.0958	0.33707	-6.21808	5.03e-10	4.17e-08
ENSG00000187210.8	GCNT1	3454.32	-2.09489	0.626803	-3.3453	0.000821949	0.00584692
ENSG00000272372.1	RP11-441F2.5	156.327	-2.09235	0.553482	-3.78144	0.000155923	0.0015654
ENSG00000236611.1	AP000343.2	1.55647	-2.09045	0.645238	-3.19883	0.00137987	0.00868605
ENSG00000225254.2	RP11-403F21.1	7.26536	-2.09036	0.631109	-3.29826	0.000972843	0.00665578
ENSG00000206181.4	TCEB3B	21.0104	-2.0902	0.542558	-3.84782	0.000119173	0.00125882
ENSG00000257231.1	RP11-438N16.2	2.49291	-2.08733	0.63099	-3.25186	0.00114654	0.00754762
ENSG00000258957.1	RP11-363J20.1	77.2707	-2.08518	0.464017	-4.49271	7.03e-06	0.000127139
ENSG00000152931.7	PART1	48.597	-2.08149	0.594675	-3.50002	0.00046523	0.0037155
ENSG00000267596.1	CCL15	5.76858	-2.07928	0.959466	-4.07954	4.51e-05	0.000574393
ENSG00000114656.6	KIAA1257	139.897	-2.0779	0.493315	-4.21229	2.53e-05	0.000360045
ENSG00000267128.1	RNF157-AS1	201.307	-2.07656	0.490234	-4.23643	2.27e-05	0.000330768
ENSG00000115252.14	PDE1A	698.476	-2.07644	0.62321	-3.33474	0.000853807	0.00601511
ENSG00000205231.1	TTLL10-AS1	50.0737	-2.07568	0.459387	-4.51612	6.3e-06	0.000115919
ENSG00000107954.6	NEURL	3765.8	-2.07469	0.626756	-3.31324	0.000922211	0.00638532
ENSG00000254432.1	RP11-33I11.2	2.58983	-2.07462	0.609709	-3.35024	0.000807408	0.00576002
ENSG00000235903.3	CPB2-AS1	199.408	-2.07425	0.542384	-3.8255	0.000130506	0.00135542
ENSG00000179915.16	NRXN1	5062.61	-2.07074	0.608262	-3.40707	0.000656642	0.00489219
ENSG00000175514.2	GPR152	10.7127	-2.07051	0.591804	-3.48978	0.000483414	0.00382469
ENSG00000117480.11	FAAH	2537.81	-2.06699	0.524843	-3.93986	8.15e-05	0.000927495
ENSG00000172771.7	EFCAB12	79.2727	-2.06647	0.333217	-4.12121	3.77e-05	0.000498046
ENSG00000232862.4	RP4-665N4.4	29.9234	-2.06575	0.547307	-3.7715	0.000162267	0.001615
ENSG00000137204.10	SLC22A7	16.9139	-2.06564	0.506123	-4.07481	4.61e-05	0.00058384
ENSG00000223884.1	AC019048.1	4.89431	-2.06394	0.466564	-4.38751	1.15e-05	0.000190405
ENSG00000171124.8	FUT3	243.702	-2.06365	0.64274	-6.17912	6.45e-10	5.19e-08
ENSG00000233058.1	LINC00884	436.283	-2.0612	0.553911	-3.72278	0.00019704	0.00188425
ENSG00000233320.2	H2BFXP	9.64695	-2.06081	0.633089	-3.24558	0.00117213	0.0076831
ENSG00000180537.8	RNF182	5369.78	-2.06065	0.551152	-3.74067	0.000183527	0.0017816
ENSG00000226957.1	RP4-533D7.4	6.4397	-2.0592	0.530835	-3.85841	0.000114126	0.00121829
ENSG00000137261.9	KIAA0319	1774.38	-2.0576	0.463845	-4.43691	9.13e-06	0.000158325
ENSG00000238164.2	RP3-395M20.8	48.0146	-2.05505	0.640041	-3.21179	0.00131909	0.00840882
ENSG00000222317.1	RNA5SP118	2.96844	-2.05478	0.579833	-3.49596	0.000472368	0.0037576
ENSG00000227301.1	RP11-384P7.5	20.0257	-2.05358	0.628771	-3.26379	0.00109933	0.00731001
ENSG00000102934.5	PLLP	694.518	-2.05197	0.614292	-3.34297	0.000828859	0.00588698
ENSG00000185013.12	NT5C1B	72.9534	-2.0518	0.511623	-4.00988	6.07e-05	0.000733835
ENSG00000255326.1	CTD-2530H12.4	41.6892	-2.05176	0.428072	-4.78955	1.67e-06	3.83e-05
ENSG00000149300.5	C11orf52	529.404	-2.05163	0.614806	-3.33967	0.000838789	0.00593787
ENSG00000272002.1	RP11-557L19.1	9.71426	-2.05069	0.603002	-3.39172	0.000694551	0.00511343
ENSG00000134571.6	MYBPC3	16.7051	-2.04816	0.500692	-4.08279	4.45e-05	0.00056753
ENSG00000121966.6	CXCR4	4816.03	-2.04735	0.647161	-3.16694	0.0015405	0.00943902
ENSG00000242600.2	MBL1P	179.792	-2.04327	0.503397	-4.05956	4.92e-05	0.000617537
ENSG00000152154.6	TMEM178A	624.199	-2.0431	0.569021	-3.59243	0.00032761	0.00281007
ENSG00000178233.13	TMEM151B	1950.89	-2.04268	0.599075	-3.41219	0.000644429	0.0048249
ENSG00000231160.5	RP11-617D20.1	152.031	-2.04176	0.521896	-3.91288	9.12e-05	0.00101668
ENSG00000128408.7	RIBC2	1343.35	-2.03922	0.427256	-4.77348	1.81e-06	4.08e-05
ENSG00000151834.11	GABRA2	60.1917	-2.03718	0.827096	-3.20718	0.00134044	0.0085144
ENSG00000144035.3	NAT8	13.7965	-2.03388	0.475147	-4.27135	1.94e-05	0.0002909
ENSG00000033122.14	LRRC7	962.981	-2.03347	0.492185	-4.13259	3.59e-05	0.000479314
ENSG00000251129.1	RP11-734I18.1	76.2717	-2.03325	0.899367	-3.6682	0.000244266	0.00223692
ENSG00000101670.7	LIPG	1316.32	-2.03192	0.575573	-3.53232	0.000411937	0.00337608
ENSG00000152939.10	MARVELD2	3186.91	-2.03084	0.564017	-3.60263	0.000315016	0.00272535
ENSG00000152926.10	ZNF117	5282.65	-2.02626	0.377197	-5.37236	7.77e-08	2.99e-06
ENSG00000153721.13	CNKSR3	13344.6	-2.0233	0.532829	-3.79888	0.000145352	0.00147816
ENSG00000266770.1	RN7SL619P	5.07998	-2.02295	0.564743	-3.55823	0.000373359	0.00312753
ENSG00000253528.2	RP11-347C18.4	3.18317	-2.01979	0.561963	-3.55192	0.000382435	0.00318752
ENSG00000224945.1	RP11-82L18.2	53.2333	-2.01764	0.588364	-3.42952	0.000604658	0.0045782
ENSG00000254616.1	RP11-700F16.2	4.11995	-2.01763	0.627173	-3.19066	0.0014195	0.00887141
ENSG00000263120.1	RP5-1107A17.4	28.7354	-2.01477	0.44648	-4.5081	6.54e-06	0.000119737
ENSG00000222032.1	AC112721.2	8.44124	-2.01392	0.842834	-4.34825	1.37e-05	0.000219849
ENSG00000235481.2	RP11-133O22.6	15.1819	-2.01328	0.452131	-4.44326	8.86e-06	0.000154809
ENSG00000183248.7	CTD-3193O13.9	6423.56	-2.01317	0.474606	-4.24281	2.21e-05	0.000323249
ENSG00000158113.8	LRRC43	188.959	-2.01315	0.601297	-3.34988	0.00080846	0.00576498
ENSG00000273274.1	ZBTB8B	2069.72	-2.01254	0.442896	-4.54482	5.5e-06	0.000103226
ENSG00000259840.1	LA16c-380A1.1	14.8751	-2.0055	0.571733	-3.50233	0.000461207	0.00369252
ENSG00000146215.9	CRIP3	140.147	-2.00527	0.539191	-3.71975	0.000199424	0.00190032
ENSG00000249650.1	RP11-310P5.1	15.7568	-2.00372	0.413576	-4.83476	1.33e-06	3.2e-05
ENSG00000078081.3	LAMP3	2166.6	-2.00351	0.566592	-3.53797	0.000403218	0.00332662
ENSG00000136546.9	SCN7A	148.243	-2.00106	0.839359	-3.54197	0.000397146	0.00328632
ENSG00000227368.1	AC079753.5	6.93035	-2.00043	0.5123	-3.88595	0.000101929	0.0011143
ENSG00000270035.1	RP11-338N10.2	29.9042	-2.0003	0.558946	-3.57647	0.000348266	0.00295032
ENSG00000156427.7	FGF18	136.366	-1.99948	0.541275	-3.69473	0.00022012	0.00205673
ENSG00000223812.1	RP11-197K6.1	30.1974	-1.99786	0.903437	-3.35299	0.000799425	0.00571827
ENSG00000267167.1	RP11-687F6.1	42.8099	-1.99384	0.381619	-5.22128	1.78e-07	5.9e-06
ENSG00000186765.7	FSCN2	242.872	-1.99192	0.442269	-4.50405	6.67e-06	0.000121489
ENSG00000261416.1	RP11-455F5.5	8.7637	-1.99113	0.49158	-4.03417	5.48e-05	0.000671753
ENSG00000213076.3	yR211F11.2	2.61069	-1.98897	0.559582	-3.50176	0.000462201	0.00369864
ENSG00000176658.12	MYO1D	13851.1	-1.98653	0.525907	-3.77881	0.000157577	0.00157694
ENSG00000203734.7	ECT2L	94.1825	-1.98473	0.514154	-3.86041	0.000113196	0.00120997
ENSG00000169760.13	NLGN1	1274.51	-1.98269	0.586842	-3.38067	0.000723083	0.00527407
ENSG00000168280.12	KIF5C	30254.5	-1.98194	0.520779	-3.80714	0.000140584	0.00143692
ENSG00000233760.1	AC004947.2	42.4945	-1.97981	0.739081	-4.12342	3.73e-05	0.000495121
ENSG00000254440.2	PBOV1	5.12454	-1.97852	0.544783	-3.60846	0.000308025	0.00268061
ENSG00000241233.1	KRTAP5-8	4.55799	-1.97736	0.583341	-3.36445	0.000766963	0.00552162
ENSG00000136828.14	RALGPS1	4778.07	-1.97734	0.302227	-6.54274	6.04e-11	6.88e-09
ENSG00000177599.8	ZNF491	526.126	-1.97683	0.482798	-4.09539	4.21e-05	0.000543769
ENSG00000164674.11	SYTL3	1873.4	-1.97557	0.493277	-4.00612	6.17e-05	0.000743397
ENSG00000204963.4	PCDHA7	171.043	-1.97546	0.625137	-3.16216	0.00156605	0.00955555
ENSG00000249593.2	CTB-46B19.2	25.0259	-1.97536	0.502201	-3.92966	8.51e-05	0.000961622
ENSG00000156804.3	FBXO32	3359.99	-1.97457	0.483592	-4.08419	4.42e-05	0.000565474
ENSG00000117595.6	IRF6	3160.37	-1.97041	0.600596	-3.28307	0.00102684	0.00693247
ENSG00000270076.1	AF131215.8	49.4491	-1.96997	0.53044	-3.713	0.00020482	0.00193851
ENSG00000235478.1	AC006946.15	42.0952	-1.96948	0.511501	-3.84896	0.000118621	0.00125504
ENSG00000205054.2	AC009236.1	23.9114	-1.969	0.619956	-3.17499	0.00149843	0.00924451
ENSG00000141441.11	GAREM	3219.23	-1.96865	0.451934	-4.35688	1.32e-05	0.000212997
ENSG00000261804.1	RP11-44F14.2	61.6988	-1.96618	0.851776	-4.50478	6.64e-06	0.000121276
ENSG00000256316.1	HIST1H3F	24.3038	-1.9657	0.570768	-3.44142	0.000578663	0.00442401
ENSG00000230107.1	CTA-126B4.7	7.69655	-1.96309	0.612409	-3.19411	0.00140262	0.00878808
ENSG00000188158.10	NHS	2495.96	-1.96288	0.483973	-4.05681	4.97e-05	0.000624105
ENSG00000261434.1	CTD-2083E4.7	16.9831	-1.96028	0.567128	-3.23651	0.00120999	0.00786249
ENSG00000255020.1	AF131216.5	248.16	-1.95893	0.567414	-3.45383	0.000552678	0.00425463
ENSG00000218186.2	KRT8P43	12.5267	-1.95834	0.469583	-4.15969	3.19e-05	0.000435595
ENSG00000261659.2	LA16c-313D11.12	6.78731	-1.957	0.570099	-3.41849	0.000629703	0.00472343
ENSG00000225893.1	RP11-6J24.3	6.71469	-1.95672	0.527977	-3.68847	0.000225604	0.00209564
ENSG00000261003.1	RP1-140C12.2	37.3405	-1.95431	0.543449	-3.595	0.000324395	0.00278843
ENSG00000227218.3	RP11-203J24.8	139.111	-1.94871	0.445085	-4.37812	1.2e-05	0.000197254
ENSG00000239437.2	RN7SL752P	2.86192	-1.94833	0.510011	-3.76958	0.00016352	0.00162546
ENSG00000231467.2	RP5-1170K4.7	2.38989	-1.94681	0.770486	-4.36248	1.29e-05	0.000208503
ENSG00000243020.1	RP11-766N7.1	12.06	-1.94586	0.532024	-3.6503	0.000261933	0.00236114
ENSG00000218902.3	PTMAP3	24.9939	-1.9422	0.49024	-3.95785	7.56e-05	0.000877383
ENSG00000073910.15	FRY	4277.09	-1.94095	0.425932	-4.55761	5.17e-06	9.82e-05
ENSG00000125850.6	OVOL2	1795.19	-1.9375	0.599873	-3.23205	0.00122906	0.00796395
ENSG00000173376.9	NDNF	75.7326	-1.9351	0.678622	-3.31569	0.00091416	0.00634321
ENSG00000254231.1	CTD-2284J15.1	15.837	-1.93328	0.469703	-4.10851	3.98e-05	0.000519555
ENSG00000229715.4	EEF1DP3	66.3174	-1.93169	0.5557	-3.47647	0.000508065	0.00397483
ENSG00000100206.5	DMC1	621.345	-1.9309	0.515578	-3.74622	0.000179521	0.00175208
ENSG00000162267.8	ITIH3	14.7064	-1.93009	0.547089	-3.38478	0.000712355	0.00521637
ENSG00000233932.3	CTXN2	5.9851	-1.92692	0.519918	-3.68826	0.000225795	0.00209638
ENSG00000171115.3	GIMAP8	9.75505	-1.92524	0.575697	-3.33565	0.000851003	0.00599929
ENSG00000123836.10	PFKFB2	11367.3	-1.92347	0.326961	-5.88313	4.03e-09	2.47e-07
ENSG00000141519.10	CCDC40	1893.5	-1.92345	0.329481	-5.83804	5.28e-09	3.07e-07
ENSG00000257095.1	RP11-364C11.2	3.6824	-1.92285	0.54804	-3.47847	0.000504292	0.0039522
ENSG00000127328.17	RAB3IP	17270.2	-1.92244	0.363108	-5.29479	1.19e-07	4.24e-06
ENSG00000241735.1	FABP5P3	8.51424	-1.92081	0.464813	-4.11852	3.81e-05	0.000502849
ENSG00000254777.1	AC022182.1	13.643	-1.92064	0.594844	-3.22464	0.00126133	0.00812563
ENSG00000233626.2	RP11-565J7.1	12.7455	-1.91977	0.402833	-4.75529	1.98e-06	4.41e-05
ENSG00000165066.11	NKX6-3	13.57	-1.9193	0.558472	-3.43155	0.000600153	0.00455373
ENSG00000173557.10	C2orf70	198.53	-1.91888	0.587359	-3.26858	0.0010809	0.00721978
ENSG00000185028.3	LRRC14B	45.5156	-1.91764	0.464892	-3.19623	0.00139236	0.00874756
ENSG00000145087.8	STXBP5L	4928.75	-1.91407	0.505943	-3.78436	0.000154107	0.0015491
ENSG00000261189.1	RP3-512B11.3	113.16	-1.91389	0.599247	-3.19521	0.0013973	0.00876154
ENSG00000230212.2	AP000688.14	5.62266	-1.91314	0.51086	-3.72525	0.000195122	0.00187146
ENSG00000146722.7	AC006014.8	6.99412	-1.91276	0.588362	-3.2387	0.00120075	0.00782155
ENSG00000243709.1	LEFTY1	51.541	-1.91263	0.53676	-3.56311	0.000366484	0.00308197
ENSG00000182489.7	XKRX	114.914	-1.90962	0.472284	-4.04324	5.27e-05	0.000652933
ENSG00000234523.1	NDUFB1P2	2.75055	-1.90882	0.518677	-3.63319	0.000279935	0.00248928
ENSG00000036530.4	CYP46A1	220.254	-1.90615	0.464215	-4.10654	4.02e-05	0.000522934
ENSG00000231612.1	RP11-522M21.3	13.7221	-1.90599	0.561798	-3.38784	0.000704458	0.00516629
ENSG00000214338.6	SOGA3	8199.45	-1.90579	0.492589	-3.87	0.000108836	0.00117624
ENSG00000250483.1	PPM1AP1	19.9448	-1.90562	0.540255	-3.52365	0.000425642	0.00346899
ENSG00000259151.2	CAP2P1	19.9435	-1.90497	0.520552	-3.65587	0.000256313	0.00231956
ENSG00000230922.1	RP4-753M9.1	77.1326	-1.90484	0.542442	-3.51174	0.000445191	0.00359016
ENSG00000134321.7	RSAD2	312.291	-1.9	0.541727	-3.50866	0.000450368	0.00362261
ENSG00000224885.1	TSSC1-IT1	29.5175	-1.89989	0.411336	-4.61471	3.94e-06	7.84e-05
ENSG00000222022.1	AC112721.1	3.74524	-1.89941	0.59491	-3.82567	0.000130415	0.00135491
ENSG00000164675.6	IQUB	80.7202	-1.8961	0.369218	-5.13403	2.84e-07	8.77e-06
ENSG00000237750.2	AC007740.1	6.06245	-1.89527	0.599388	-3.146	0.00165519	0.00997252
ENSG00000204421.2	LY6G6C	23.2678	-1.89155	0.478259	-3.95077	7.79e-05	0.000897458
ENSG00000223571.1	DHRSX-IT1	20.8975	-1.88843	0.462078	-4.08249	4.46e-05	0.000568022
ENSG00000154316.10	TDH	245.755	-1.88772	0.518233	-3.64348	0.000268978	0.00241585
ENSG00000145642.7	FAM159B	95.9136	-1.88592	0.501318	-3.49241	0.000478677	0.00379409
ENSG00000055732.8	MCOLN3	3547.48	-1.88511	0.40735	-4.62827	3.69e-06	7.42e-05
ENSG00000273116.1	LLfos-48D6.1	16.7175	-1.88047	0.279635	-6.71223	1.92e-11	2.45e-09
ENSG00000159871.10	LYPD5	334.067	-1.87973	0.473535	-3.97014	7.18e-05	0.000841521
ENSG00000107282.5	APBA1	1310.26	-1.87859	0.425759	-4.41291	1.02e-05	0.000172302
ENSG00000069188.12	SDK2	5035.33	-1.87841	0.539831	-3.48105	0.00049946	0.00392561
ENSG00000265496.2	MIR1539	7.89667	-1.87823	0.352319	-5.30927	1.1e-07	3.97e-06
ENSG00000271417.1	RP11-909M7.3	27.0065	-1.87814	0.918486	-3.74381	0.000181253	0.00176524
ENSG00000215066.3	C9orf38	8.77515	-1.87614	0.438885	-4.26021	2.04e-05	0.000302799
ENSG00000273108.1	RP11-416N2.4	297.79	-1.87579	0.53634	-5.16095	2.46e-07	7.75e-06
ENSG00000267390.1	RP11-635N19.1	130.323	-1.87471	0.376321	-4.98096	6.33e-07	1.73e-05
ENSG00000197892.8	KIF13B	5618.49	-1.8742	0.325686	-5.75487	8.67e-09	4.61e-07
ENSG00000104899.4	AMH	970.712	-1.87334	0.593936	-3.15606	0.00159915	0.00970791
ENSG00000273399.1	RP11-408A13.3	9.593	-1.87308	0.38701	-4.82454	1.4e-06	3.32e-05
ENSG00000213640.3	RP11-797H7.3	24.422	-1.87161	0.560166	-3.33838	0.000842671	0.0059562
ENSG00000186265.5	BTLA	13.7028	-1.87105	0.544041	-3.43364	0.000595545	0.00452623
ENSG00000134326.7	CMPK2	630.424	-1.87061	0.45075	-4.15067	3.31e-05	0.000450246
ENSG00000181333.11	HEPHL1	35.4318	-1.86781	0.513052	-3.6387	0.000274013	0.00244675
ENSG00000072201.9	LNX1	911.338	-1.86731	0.566109	-3.30011	0.000966474	0.00661642
ENSG00000263847.1	RP11-143J12.3	54.3659	-1.86721	0.358811	-5.20164	1.98e-07	6.43e-06
ENSG00000273045.1	C2ORF15	1027.96	-1.86682	0.431671	-4.32518	1.52e-05	0.000239982
ENSG00000154252.11	GAL3ST2	24.018	-1.86656	0.518645	-3.59568	0.00032355	0.00278287
ENSG00000078699.17	CBFA2T2	35374.4	-1.86518	0.332714	-5.60623	2.07e-08	9.48e-07
ENSG00000244968.2	LIFR-AS1	391.033	-1.86486	0.51835	-3.59865	0.000319869	0.00276057
ENSG00000222038.3	POTEJ	11.761	-1.8624	0.53043	-3.50393	0.00045844	0.00367534
ENSG00000225489.2	RP11-390F4.3	183.921	-1.8613	0.583351	-3.19209	0.0014125	0.00883619
ENSG00000260661.1	RP11-152L20.3	5.30011	-1.86067	0.54791	-3.37753	0.000731404	0.0053231
ENSG00000043514.11	TRIT1	33541.1	-1.85955	0.559148	-3.32729	0.000876954	0.00614665
ENSG00000129514.4	FOXA1	7784.46	-1.85881	0.585388	-3.17722	0.00148696	0.00918957
ENSG00000161509.9	GRIN2C	611.195	-1.85867	0.515654	-3.60557	0.000311474	0.00270115
ENSG00000249430.1	CTD-2231H16.1	1200.03	-1.85653	0.468956	-3.95964	7.51e-05	0.000872085
ENSG00000273319.1	RP11-138A9.2	36.5051	-1.85493	0.53092	-3.49248	0.000478559	0.00379409
ENSG00000270876.1	CTC-523E23.8	32.0391	-1.8511	0.477421	-3.87503	0.000106612	0.00115764
ENSG00000177990.7	DPY19L2	2270.03	-1.84942	0.500202	-3.69837	0.000216984	0.00203274
ENSG00000095637.16	SORBS1	2706.99	-1.84782	0.431745	-4.2805	1.86e-05	0.000281128
ENSG00000262714.1	RP11-44F14.8	44.6733	-1.84621	0.89387	-3.83779	0.000124145	0.00130148
ENSG00000237321.1	RP11-374A22.1	5.95474	-1.84345	0.600637	-5.32116	1.03e-07	3.79e-06
ENSG00000249908.1	CTD-2589H19.4	22.8184	-1.84337	0.422571	-4.35775	1.31e-05	0.00021242
ENSG00000260193.1	RP11-83N9.5	288.461	-1.84113	0.478817	-3.84579	0.000120166	0.00126639
ENSG00000228477.1	RP3-342P20.2	203.761	-1.83991	0.435904	-4.22109	2.43e-05	0.000349836
ENSG00000188993.3	LRRC66	147.37	-1.83682	0.507463	-3.62025	0.000294316	0.00258858
ENSG00000139597.12	N4BP2L1	1189.2	-1.83425	0.336555	-5.45027	5.03e-08	2.05e-06
ENSG00000250927.1	MESTP3	7.98987	-1.83371	0.575179	-3.17896	0.00147805	0.00914767
ENSG00000165807.3	PPP1R36	121.32	-1.83129	0.461911	-3.96466	7.35e-05	0.000856659
ENSG00000106328.8	FSCN3	18.8343	-1.83033	0.363838	-5.02328	5.08e-07	1.44e-05
ENSG00000172209.4	GPR22	11.9542	-1.83001	0.541229	-3.37458	0.000739286	0.00536552
ENSG00000244355.3	LY6G6D	4.95937	-1.8285	0.56754	-3.20526	0.0013494	0.00854639
ENSG00000235109.3	ZSCAN31	1808.19	-1.82726	0.458126	-3.98927	6.63e-05	0.000788792
ENSG00000164972.8	C9orf24	156.411	-1.82709	0.507138	-3.60326	0.000314246	0.00272152
ENSG00000164181.9	ELOVL7	3277.16	-1.82178	0.398224	-4.57523	4.76e-06	9.12e-05
ENSG00000231294.1	AC006994.2	4.581	-1.82039	0.422209	-4.28234	1.85e-05	0.000279467
ENSG00000236830.2	CBR3-AS1	182.03	-1.81944	0.455293	-3.99652	6.43e-05	0.000768439
ENSG00000270953.1	RP11-2E11.9	121.634	-1.81921	0.412187	-4.41331	1.02e-05	0.000172168
ENSG00000254027.1	RP11-363E6.3	135.546	-1.81802	0.50197	-3.62214	0.000292179	0.00257401
ENSG00000146966.8	DENND2A	2266.73	-1.81782	0.541403	-3.35894	0.000782427	0.00561664
ENSG00000271314.1	RP11-435O5.6	17.1244	-1.81693	0.499066	-3.63589	0.000277025	0.00246885
ENSG00000109944.6	C11orf63	1139.32	-1.81685	0.575053	-3.16106	0.00157194	0.00958244
ENSG00000258695.2	RP3-414A15.2	12.7905	-1.81313	0.423927	-4.26947	1.96e-05	0.00029293
ENSG00000150594.5	ADRA2A	1417.2	-1.81007	0.706182	-4.66176	3.14e-06	6.47e-05
ENSG00000255856.1	RP11-87C12.5	5.10457	-1.80968	0.504646	-3.56635	0.000361986	0.00305051
ENSG00000101489.14	CELF4	4065.82	-1.80945	0.572198	-3.16391	0.00155667	0.00951635
ENSG00000270096.1	RP11-362K14.6	263.498	-1.80802	0.372371	-4.8554	1.2e-06	2.93e-05
ENSG00000105289.10	TJP3	1032.64	-1.802	0.563065	-3.2018	0.00136572	0.00861978
ENSG00000204347.3	BTBD17	2150.38	-1.79751	0.701797	-6.07163	1.27e-09	9.23e-08
ENSG00000166341.6	DCHS1	8037.72	-1.79593	0.536847	-3.34662	0.000818045	0.00582301
ENSG00000268442.1	HAVCR1P1	59.2852	-1.7949	0.481408	-3.72793	0.00019306	0.00185611
ENSG00000113504.15	SLC12A7	14469.1	-1.79378	0.482627	-3.71758	0.000201138	0.00191183
ENSG00000273087.1	RP11-566J3.4	32.2522	-1.79158	0.94881	-4.81657	1.46e-06	3.42e-05
ENSG00000124731.8	TREM1	86.7504	-1.79126	0.671128	-5.28477	1.26e-07	4.4e-06
ENSG00000106025.4	TSPAN12	4008.34	-1.79093	0.566181	-3.16471	0.00155236	0.00949721
ENSG00000261439.1	CTD-2050B12.2	12.429	-1.78935	0.499324	-3.57762	0.00034674	0.00294049
ENSG00000124507.6	PACSIN1	1491.04	-1.78693	0.532458	-3.35719	0.000787387	0.00564343
ENSG00000213658.6	LAT	905.245	-1.78544	0.439027	-4.06733	4.76e-05	0.00060034
ENSG00000196096.3	AC079610.2	19.4606	-1.78458	0.475024	-3.75322	0.000174578	0.00171319
ENSG00000175746.4	C15orf54	2.58026	-1.78385	0.55827	-3.51413	0.000441197	0.00356649
ENSG00000167861.11	HID1	3833.68	-1.78125	0.466872	-3.81605	0.000135605	0.00139489
ENSG00000271830.1	RP11-1C8.7	97.8864	-1.77816	0.472043	-3.76684	0.00016533	0.00164012
ENSG00000172260.9	NEGR1	2542.19	-1.77767	0.562945	-3.15927	0.00158162	0.00962508
ENSG00000221890.2	NPTXR	10087.3	-1.77648	0.468396	-3.79347	0.000148554	0.00150265
ENSG00000078018.15	MAP2	23287.6	-1.77646	0.49936	-3.55844	0.000373058	0.00312664
ENSG00000261471.1	RP11-61F12.1	18.0524	-1.77274	0.485511	-3.64669	0.000265643	0.0023899
ENSG00000242841.1	KRT8P35	6.33562	-1.77255	0.514718	-3.43064	0.000602166	0.00456404
ENSG00000214530.3	STARD10	4836.66	-1.77183	0.464043	-3.819	0.000133996	0.0013832
ENSG00000220305.1	HNRNPH1P1	75.6683	-1.77146	0.370953	-4.77436	1.8e-06	4.08e-05
ENSG00000182584.4	ACTL10	324.158	-1.7713	0.548638	-3.22965	0.00123941	0.00802127
ENSG00000228113.3	AC003991.3	14.5592	-1.76675	0.367729	-4.79632	1.62e-06	3.72e-05
ENSG00000134363.7	FST	1571.27	-1.7636	0.708938	-4.51613	6.3e-06	0.000115919
ENSG00000164855.11	TMEM184A	6784.79	-1.76357	0.446334	-3.95187	7.75e-05	0.000894118
ENSG00000162373.8	BEND5	857.823	-1.76135	0.527554	-3.33979	0.000838411	0.0059376
ENSG00000271771.1	RP11-1250I15.3	4.41073	-1.76135	0.498624	-3.51106	0.000446316	0.00359564
ENSG00000266610.1	RN7SL176P	14.5469	-1.76084	0.401235	-4.38161	1.18e-05	0.000194729
ENSG00000270773.1	RP13-685P2.7	16.1756	-1.76027	0.523073	-3.36139	0.000775526	0.00557455
ENSG00000259935.1	RP11-519C12.1	3.09493	-1.75835	0.523964	-3.32666	0.000878939	0.00615181
ENSG00000225762.1	RP11-511I2.2	26.2772	-1.75824	0.520912	-3.37301	0.000743501	0.00539005
ENSG00000088899.10	LZTS3	7440.27	-1.75741	0.493326	-3.56328	0.000366256	0.00308085
ENSG00000238228.1	OR7E7P	67.0226	-1.75582	0.461243	-3.80615	0.000141149	0.00144042
ENSG00000173083.10	HPSE	2770.44	-1.75509	0.443608	-3.95701	7.59e-05	0.000878892
ENSG00000203435.2	AC104600.1	16.362	-1.75467	0.413456	-4.23827	2.25e-05	0.000328817
ENSG00000235982.1	AC007875.3	4.33318	-1.75286	0.514277	-3.38738	0.000705629	0.0051737
ENSG00000183862.5	CNGA2	20.1296	-1.7505	0.806613	-4.24203	2.22e-05	0.000323937
ENSG00000257957.1	QRSL1P3	18.1608	-1.74946	0.425176	-4.10984	3.96e-05	0.000517051
ENSG00000198478.6	SH3BGRL2	5970.59	-1.74849	0.421526	-4.14852	3.35e-05	0.000453552
ENSG00000271969.1	U47924.29	3.60921	-1.74764	0.537997	-3.22483	0.00126048	0.00812199
ENSG00000168646.8	AXIN2	2168.24	-1.74713	0.385818	-4.52875	5.93e-06	0.000110493
ENSG00000270248.1	CTC-471J1.10	14.3017	-1.7454	0.439143	-3.96782	7.25e-05	0.000848521
ENSG00000255408.2	PCDHA3	398.64	-1.74124	0.544037	-3.20166	0.0013664	0.00861978
ENSG00000272334.1	RP11-129K12.1	5.50002	-1.73996	0.491287	-3.52672	0.000420735	0.00343334
ENSG00000146809.8	ASB15	37.2333	-1.73696	0.82202	-5.36688	8.01e-08	3.04e-06
ENSG00000178809.7	TRIM73	53.8659	-1.73558	0.500535	-3.46671	0.000526874	0.00409023
ENSG00000180354.11	C7orf41	22511.1	-1.73445	0.448699	-3.86616	0.00011056	0.00118969
ENSG00000099715.10	PCDH11Y	20.3136	-1.73085	0.845665	-4.36732	1.26e-05	0.000204867
ENSG00000250910.3	AC097467.2	7.22244	-1.73054	0.403986	-4.26874	1.97e-05	0.000293613
ENSG00000225057.2	AC096574.4	81.6342	-1.72916	0.535009	-3.23239	0.00122759	0.00795758
ENSG00000236086.3	HMGN2P28	7.22608	-1.72915	0.351554	-4.89985	9.59e-07	2.43e-05
ENSG00000164684.9	ZNF704	14289.2	-1.7273	0.473141	-3.65147	0.000260748	0.00235375
ENSG00000082196.16	C1QTNF3	1171.11	-1.72711	0.330276	-5.22944	1.7e-07	5.68e-06
ENSG00000183307.3	CECR6	1820.26	-1.72426	0.442194	-3.89989	9.62e-05	0.00106581
ENSG00000230547.1	HMGB1P11	7.91634	-1.72286	0.529583	-3.24445	0.00117679	0.00770112
ENSG00000189367.10	KIAA0408	10858.1	-1.71901	0.526387	-3.26678	0.00108779	0.00725574
ENSG00000263033.1	RP11-396B14.2	10.9825	-1.71889	0.538547	-3.18525	0.00144629	0.00898828
ENSG00000025423.7	HSD17B6	613.371	-1.71704	0.401214	-4.27994	1.87e-05	0.000281432
ENSG00000242265.1	PEG10	81856.2	-1.7142	0.503143	-3.40792	0.00065461	0.0048805
ENSG00000163888.3	CAMK2N2	425.842	-1.71216	0.392948	-4.35741	1.32e-05	0.000212641
ENSG00000176749.4	CDK5R1	6995.53	-1.71192	0.406267	-4.21422	2.51e-05	0.000358413
ENSG00000251095.2	RP11-115D19.1	188.696	-1.7057	0.737895	-5.00427	5.61e-07	1.57e-05
ENSG00000180998.7	GPR137C	2787.49	-1.70413	0.301125	-5.65934	1.52e-08	7.3e-07
ENSG00000236794.4	BCRP8	7.53684	-1.70168	0.464214	-3.65412	0.000258069	0.00233284
ENSG00000168491.5	CCDC110	358.13	-1.70016	0.531173	-3.20169	0.00136625	0.00861978
ENSG00000186976.10	EFCAB6	279.707	-1.69927	0.362977	-4.68142	2.85e-06	5.97e-05
ENSG00000160325.10	CACFD1	4354.11	-1.69838	0.288656	-5.88388	4.01e-09	2.46e-07
ENSG00000260870.1	RP11-358M11.4	7.97626	-1.69815	0.728934	-4.9423	7.72e-07	2.04e-05
ENSG00000169836.4	TACR3	47.1176	-1.69739	0.675282	-4.76055	1.93e-06	4.32e-05
ENSG00000163331.6	DAPL1	353.254	-1.69542	0.796232	-3.85744	0.000114581	0.00122112
ENSG00000158769.13	F11R	24240.8	-1.69358	0.396849	-4.26798	1.97e-05	0.000294479
ENSG00000256746.1	RP11-17G12.3	9.526	-1.69209	0.472394	-3.57479	0.000350505	0.00296618
ENSG00000230751.1	AC007036.4	13.0357	-1.68938	0.487878	-3.45798	0.000544241	0.00420173
ENSG00000054654.11	SYNE2	47710	-1.6888	0.239856	-7.04095	1.91e-12	3.29e-10
ENSG00000159640.10	ACE	1875.93	-1.68876	0.535208	-3.15643	0.00159713	0.00970109
ENSG00000147117.7	ZNF157	258.172	-1.68829	0.48112	-3.50959	0.000448806	0.00361118
ENSG00000272465.1	RP1-136B1.1	8.61743	-1.68602	0.468488	-3.58946	0.000331367	0.00283348
ENSG00000205838.8	TTC23L	122.002	-1.68155	0.386209	-4.35357	1.34e-05	0.00021543
ENSG00000271119.1	CTD-2012J19.3	260.584	-1.68127	0.356709	-4.71321	2.44e-06	5.25e-05
ENSG00000126778.7	SIX1	6648.27	-1.68124	0.497335	-3.38136	0.000721278	0.00526448
ENSG00000244515.1	KRT18P34	56.2933	-1.67958	0.421622	-3.98295	6.81e-05	0.000805618
ENSG00000169075.7	BRD7P3	4.55936	-1.67858	0.503352	-3.319	0.000903414	0.00628352
ENSG00000263982.1	RP11-504I13.3	11.2207	-1.6747	0.422882	-3.95283	7.72e-05	0.000891505
ENSG00000259707.1	RP11-752G15.4	23.6624	-1.67426	0.43821	-3.81788	0.000134606	0.00138682
ENSG00000187231.9	SESTD1	11531.6	-1.67383	0.253812	-6.59483	4.26e-11	5e-09
ENSG00000181378.9	CCDC108	129.34	-1.67333	0.516643	-3.23927	0.00119834	0.00781203
ENSG00000178623.7	GPR35	194.576	-1.67197	0.515938	-3.24123	0.00119017	0.00776973
ENSG00000267470.1	ZNF571-AS1	204.761	-1.67167	0.413031	-4.04736	5.18e-05	0.000644574
ENSG00000213462.4	ERV3-1	2886.01	-1.66886	0.295064	-5.65605	1.55e-08	7.39e-07
ENSG00000253666.1	KB-1615E4.2	8.63965	-1.66881	0.572249	-5.69462	1.24e-08	6.16e-07
ENSG00000261823.1	RP11-48G14.1	25.2089	-1.66765	0.394173	-4.22776	2.36e-05	0.0003416
ENSG00000090920.9	FCGBP	1650.1	-1.66424	0.617115	-5.90086	3.62e-09	2.26e-07
ENSG00000262662.1	CTD-2561B21.3	6.95124	-1.66282	0.517313	-3.20543	0.00134862	0.00854443
ENSG00000145569.5	FAM105A	4838.79	-1.66227	0.41629	-3.9935	6.51e-05	0.000777135
ENSG00000235701.1	PCBP2P1	24.8241	-1.66121	0.456909	-3.6333	0.00027982	0.00248894
ENSG00000090512.7	FETUB	3.93993	-1.66053	0.689657	-3.83587	0.000125119	0.00130918
ENSG00000003987.9	MTMR7	3415.2	-1.66001	0.479572	-3.46217	0.000535839	0.00414979
ENSG00000090932.6	DLL3	7839.58	-1.65973	0.482035	-3.44392	0.000573337	0.0043885
ENSG00000225408.1	RP11-207C16.4	6.62021	-1.65896	0.520379	-3.17808	0.00148252	0.00916743
ENSG00000163016.5	ALMS1P	58.3031	-1.65734	0.329032	-5.03545	4.77e-07	1.37e-05
ENSG00000251332.1	RP11-177C12.4	5.84146	-1.65498	0.520074	-3.17081	0.00152017	0.00935309
ENSG00000237440.4	ZNF737	1921.17	-1.65186	0.52108	-3.17102	0.00151906	0.00935028
ENSG00000111261.9	MANSC1	3643.99	-1.65175	0.358342	-4.60968	4.03e-06	7.98e-05
ENSG00000165434.6	PGM2L1	5049.67	-1.65097	0.378004	-4.36792	1.25e-05	0.000204407
ENSG00000162669.11	HFM1	677.996	-1.65051	0.448113	-3.68373	0.000229848	0.00212605
ENSG00000256902.1	RP11-986G18.1	10.604	-1.64971	0.493062	-3.33953	0.000839215	0.00593828
ENSG00000253477.1	RP11-1C8.4	366.843	-1.64712	0.413824	-3.98048	6.88e-05	0.000811636
ENSG00000204612.1	FOXB2	29.3688	-1.64637	0.758862	-5.43553	5.46e-08	2.21e-06
ENSG00000197119.8	SLC25A29	10901.9	-1.6446	0.3281	-5.01269	5.37e-07	1.51e-05
ENSG00000189045.9	ANKDD1B	53.9014	-1.63823	0.503928	-3.2506	0.00115162	0.00757331
ENSG00000196335.8	STK31	65.8627	-1.63228	0.337044	-3.92805	8.56e-05	0.000966304
ENSG00000272170.1	RP11-387M24.5	11.2499	-1.63033	0.467226	-3.4844	0.000493234	0.00388522
ENSG00000213073.4	RP11-288H12.3	468.446	-1.63015	0.336303	-4.8473	1.25e-06	3.03e-05
ENSG00000184678.8	HIST2H2BE	1997.44	-1.62877	0.411298	-3.96045	7.48e-05	0.00087034
ENSG00000217512.1	RP11-477E3.2	5.06589	-1.62657	0.400261	-4.04435	5.25e-05	0.000651157
ENSG00000184774.6	RP11-480I12.4	14.3141	-1.62316	0.508895	-3.18601	0.00144247	0.00896798
ENSG00000229848.1	RP13-766D20.2	92.2405	-1.62269	0.436084	-3.72075	0.000198631	0.0018964
ENSG00000042832.7	TG	16.4027	-1.62248	0.500564	4.09326	4.25e-05	0.000546398
ENSG00000225889.3	AC074289.1	141.785	-1.61996	0.480906	-3.36884	0.000754859	0.00545398
ENSG00000259251.2	RP11-643M14.1	36.0482	-1.61823	0.492531	-3.28421	0.00102267	0.00691591
ENSG00000266972.1	LRRC37A9P	396.122	-1.61202	0.426909	-3.77632	0.000159165	0.00158934
ENSG00000244332.1	RP11-119K6.6	9.51161	-1.61111	0.445369	-3.61027	0.000305878	0.00266915
ENSG00000187764.7	SEMA4D	5661.5	-1.60984	0.284626	-5.65609	1.55e-08	7.39e-07
ENSG00000173825.6	TIGD3	770.919	-1.6095	0.353576	-4.55222	5.31e-06	0.000100303
ENSG00000157557.7	ETS2	15232.1	-1.60902	0.508165	-3.16719	0.00153921	0.00943292
ENSG00000131849.10	ZNF132	897.722	-1.60881	0.30702	-5.24014	1.6e-07	5.42e-06
ENSG00000244671.2	RN7SL280P	10.292	-1.60774	0.481345	-3.33403	0.000855987	0.00602651
ENSG00000115738.5	ID2	21701.5	-1.60655	0.397121	-4.04588	5.21e-05	0.000647917
ENSG00000257999.1	RP11-61E11.2	18.7348	-1.60589	0.431839	-3.71549	0.000202807	0.00192341
ENSG00000255381.1	AP001258.5	6.57907	-1.60473	0.477196	-3.35139	0.000804071	0.0057413
ENSG00000186094.12	AGBL4	204.346	-1.60387	0.475156	-3.37584	0.000735896	0.00534695
ENSG00000250101.1	RP11-1252I4.2	33.8028	-1.60095	0.482635	-3.31586	0.000913629	0.00634088
ENSG00000102606.13	ARHGEF7	20232.4	-1.599	0.319858	-4.99925	5.76e-07	1.6e-05
ENSG00000186088.11	GSAP	1030.93	-1.59284	0.469037	-3.39653	0.000682448	0.00504161
ENSG00000173838.7	2020-03-10	63.3009	-1.59136	0.444586	-3.57907	0.000344818	0.00292782
ENSG00000228124.1	RP1-122O8.7	6.60618	-1.58711	0.366525	-4.31575	1.59e-05	0.000248159
ENSG00000238186.1	RP11-656D10.6	53.5566	-1.58525	0.473812	-3.34544	0.000821521	0.00584518
ENSG00000255642.1	PABPC1P4	70.0708	-1.58345	0.22487	4.04043	5.34e-05	0.000658358
ENSG00000143882.5	ATP6V1C2	604.916	-1.58302	0.362687	-4.36484	1.27e-05	0.000206511
ENSG00000232615.4	CTD-2012J19.1	46.3	-1.58291	0.379552	-4.16921	3.06e-05	0.000421186
ENSG00000184545.6	DUSP8	2422.28	-1.58165	0.419072	-3.77459	0.000160274	0.00159714
ENSG00000186231.12	KLHL32	463.892	-1.5806	0.501549	-3.1521	0.00162102	0.00981571
ENSG00000238105.3	GOLGA2B	2561.17	-1.58039	0.344637	-4.58585	4.52e-06	8.73e-05
ENSG00000186867.6	QRFPR	212.667	-1.58032	0.945539	-5.56953	2.55e-08	1.14e-06
ENSG00000262115.1	RP11-455O6.2	6.91312	-1.57979	0.455745	-3.45642	0.000547407	0.00422011
ENSG00000240751.1	RP11-553D4.2	26.3928	-1.57764	0.372128	-4.23684	2.27e-05	0.000330318
ENSG00000272509.1	RP11-347C18.5	162.144	-1.57612	0.30831	-5.11179	3.19e-07	9.69e-06
ENSG00000227906.3	SNAP25-AS1	92.5634	-1.57319	0.462223	-3.4035	0.000665287	0.00493747
ENSG00000271882.1	KB-1410C5.5	25.2939	-1.57092	0.352864	-4.44873	8.64e-06	0.000151737
ENSG00000267571.1	AC104532.4	12.2581	-1.56919	0.388317	-4.03493	5.46e-05	0.000670335
ENSG00000175841.7	FAM172BP	15.2829	-1.5677	0.592236	-4.25526	2.09e-05	0.000308155
ENSG00000256134.1	RP11-674J14.3	6.87824	-1.56725	0.482031	-3.24292	0.00118313	0.00773791
ENSG00000172602.5	RND1	337.937	-1.56481	0.488211	-3.20572	0.00134724	0.00854244
ENSG00000271781.1	CTD-2589H19.6	243.168	-1.564	0.310254	-5.04082	4.64e-07	1.34e-05
ENSG00000135338.9	LCA5	2224.81	-1.56266	0.418123	-3.73771	0.000185705	0.00179936
ENSG00000179061.1	AC012074.1	14.3566	-1.56064	0.453543	-3.43719	0.000587784	0.00448205
ENSG00000172197.9	MBOAT1	3169.99	-1.55984	0.434321	-3.5919	0.000328276	0.00281503
ENSG00000116141.11	MARK1	5176.11	-1.55948	0.462359	-3.37345	0.000742335	0.00538376
ENSG00000271948.1	RP11-242F4.2	155.022	-1.55904	0.355212	-4.38877	1.14e-05	0.000189798
ENSG00000184194.5	GPR173	3974.26	-1.55777	0.430455	-3.61932	0.000295379	0.00259581
ENSG00000225431.1	AP001626.1	6.70466	-1.55754	0.755359	-3.28515	0.00101928	0.00690366
ENSG00000220785.3	MTMR9LP	1376.51	-1.55639	0.388124	-4.01031	6.06e-05	0.00073279
ENSG00000262979.1	CTD-2047H16.2	16.6096	-1.55265	0.482986	-3.21169	0.00131957	0.00840999
ENSG00000111266.4	DUSP16	5817.24	-1.55133	0.279587	-5.54873	2.88e-08	1.26e-06
ENSG00000143469.12	SYT14	2495.51	-1.55109	0.472393	-3.28406	0.00102322	0.00691785
ENSG00000155085.11	AK9	1848.61	-1.55062	0.381553	-4.06424	4.82e-05	0.000607152
ENSG00000138771.10	SHROOM3	7371.02	-1.55036	0.458633	-3.38094	0.000722374	0.00527009
ENSG00000225127.2	LINC00237	71.2513	-1.5501	0.819612	-3.50658	0.000453907	0.00364495
ENSG00000229525.1	AC053503.4	54.7615	-1.54473	0.471992	-3.27234	0.00106663	0.00714865
ENSG00000198722.8	UNC13B	15444.4	-1.54452	0.332735	-4.6421	3.45e-06	7.01e-05
ENSG00000141655.11	TNFRSF11A	1746.06	-1.54442	0.391422	-3.94595	7.95e-05	0.000909444
ENSG00000164199.11	GPR98	7470.03	-1.54313	0.53918	-3.61833	0.000296508	0.00260359
ENSG00000267565.1	CTC-559E9.8	120.382	-1.54261	0.387635	-3.97925	6.91e-05	0.000814264
ENSG00000245571.2	AP001258.4	443.641	-1.54247	0.489083	-3.15436	0.00160852	0.00976291
ENSG00000166046.6	TCP11L2	879.554	-1.5424	0.430634	-3.58208	0.000340867	0.00290061
ENSG00000268885.1	AC026740.1	244.777	-1.54225	0.305922	-5.0411	4.63e-07	1.34e-05
ENSG00000183154.1	RP11-863K10.7	19.0602	-1.54118	0.477177	-3.22755	0.00124856	0.00806852
ENSG00000240761.1	AC098831.4	10.3951	-1.53961	0.358985	-4.28064	1.86e-05	0.000281073
ENSG00000240160.2	RN7SL263P	8.75078	-1.53748	0.375774	-4.08241	4.46e-05	0.000568022
ENSG00000186812.8	ZNF397	6139.27	-1.53745	0.264828	-5.80555	6.42e-09	3.63e-07
ENSG00000188322.4	SBK1	12189.4	-1.53469	0.463791	-3.30957	0.000934385	0.00645146
ENSG00000101493.6	ZNF516	6847.93	-1.53352	0.442664	-3.46476	0.000530696	0.00411392
ENSG00000155158.16	TTC39B	3627.07	-1.53296	0.419308	-3.65631	0.000255871	0.00231734
ENSG00000235513.1	RP4-756G23.5	96.7784	-1.53293	0.264257	-5.79996	6.63e-09	3.72e-07
ENSG00000266999.1	AC015849.16	498.036	-1.53086	0.412349	-3.71278	0.000204999	0.00193914
ENSG00000185339.4	TCN2	995.285	-1.53042	0.425781	-3.59474	0.000324718	0.00278889
ENSG00000135127.7	CCDC64	7720.53	-1.5301	0.422427	-3.62257	0.000291688	0.00257108
ENSG00000272983.1	RP11-508N22.12	137.611	-1.53006	0.480441	-3.18493	0.0014479	0.00899479
ENSG00000185133.9	INPP5J	1361.42	-1.52787	0.463988	-3.29343	0.000989744	0.00673993
ENSG00000233776.1	RP11-384P7.6	3.64702	-1.52578	0.477313	-3.17893	0.00147819	0.00914767
ENSG00000268912.1	CTD-2619J13.17	501.999	-1.52532	0.316702	-4.81629	1.46e-06	3.43e-05
ENSG00000263938.1	RP11-579O24.3	6.40613	-1.52518	0.430434	-3.5344	0.0004087	0.00335722
ENSG00000232311.1	RP1-249I4.2	11.8411	-1.52464	0.443832	-3.43031	0.000602898	0.0045681
ENSG00000129437.5	KLK14	180.998	-1.52347	0.562636	-5.28509	1.26e-07	4.4e-06
ENSG00000007516.9	BAIAP3	1417.67	-1.52342	0.480655	-3.17004	0.00152421	0.00936946
ENSG00000272717.1	RP11-342I1.2	72.8748	-1.52062	0.348976	-4.35651	1.32e-05	0.000213096
ENSG00000238287.1	RP11-656D10.3	232.737	-1.51678	0.433233	-3.50128	0.000463026	0.00370376
ENSG00000272849.1	RP11-347I19.8	326.495	-1.5158	0.298608	-5.07611	3.85e-07	1.14e-05
ENSG00000229325.1	ACAP2-IT1	134.238	-1.51566	0.286603	-5.28788	1.24e-07	4.36e-06
ENSG00000272416.1	CTD-2081C10.7	30.6158	-1.5152	0.456153	-3.3205	0.000898563	0.00626123
ENSG00000258485.2	SRMP2	4.44383	-1.51482	0.460635	-3.27409	0.00106002	0.00711172
ENSG00000246225.2	RP11-17A1.3	18.4178	-1.5148	0.433261	-3.49302	0.000477599	0.00379287
ENSG00000248268.1	CTC-499J9.1	53.4226	-1.5145	0.764236	-3.31985	0.000900661	0.00627386
ENSG00000135525.14	MAP7	5643.56	-1.51443	0.464654	-3.25981	0.00111485	0.00738732
ENSG00000147894.10	C9orf72	4783.83	-1.51393	0.201616	-7.50901	5.96e-14	1.49e-11
ENSG00000231028.4	LINC00271	60.3281	-1.51387	0.322472	-4.69336	2.69e-06	5.7e-05
ENSG00000268521.1	VN1R83P	124.11	-1.51364	0.320822	-4.71757	2.39e-06	5.15e-05
ENSG00000231104.4	RP11-354M20.3	30.3848	-1.51317	0.351095	-4.30778	1.65e-05	0.000254805
ENSG00000184389.8	A3GALT2	10.4958	-1.51082	0.447422	-3.37091	0.000749212	0.00542312
ENSG00000213540.3	RP11-486G15.1	5.24308	-1.51078	0.4322	-3.48243	0.00049688	0.00391172
ENSG00000267289.1	CTD-2623N2.11	26.8718	-1.51046	0.434907	-3.47171	0.00051716	0.00403227
ENSG00000137098.9	SPAG8	158.822	-1.51007	0.340558	-4.43386	9.26e-06	0.000160241
ENSG00000273007.1	RP11-170N16.3	52.7414	-1.50856	0.334811	-4.50435	6.66e-06	0.000121456
ENSG00000163406.6	SLC15A2	390.357	-1.5084	0.376558	-4.00587	6.18e-05	0.000743624
ENSG00000263916.1	RP11-110H1.4	24.3174	-1.50831	0.273847	-5.50372	3.72e-08	1.57e-06
ENSG00000271366.1	AC002128.5	28.7488	-1.50829	0.455926	-3.30648	0.000944751	0.00649516
ENSG00000260912.1	RP11-363E7.4	499.137	-1.50818	0.253362	-5.95257	2.64e-09	1.71e-07
ENSG00000255670.1	RP11-253I19.3	10.5469	-1.50673	0.371482	-4.04916	5.14e-05	0.000640388
ENSG00000137103.12	TMEM8B	2440.53	-1.50615	0.302412	-4.98055	6.34e-07	1.73e-05
ENSG00000258428.1	RP11-1085N6.2	2.75883	-1.50571	0.47092	-3.17287	0.00150939	0.00930499
ENSG00000249412.1	CTC-563A5.2	10.6829	-1.50567	0.469513	-3.20168	0.0013663	0.00861978
ENSG00000171368.10	TPPP	2446.34	-1.50548	0.434727	-3.46347	0.000533253	0.00413075
ENSG00000148357.12	HMCN2	534.142	-1.5042	0.727986	-3.70713	0.000209618	0.00197579
ENSG00000183615.5	FAM167B	195.828	-1.50114	0.427592	-3.51082	0.000446731	0.00359809
ENSG00000242182.2	RN7SL745P	3.69147	-1.50087	0.427391	-3.4918	0.000479775	0.0037987
ENSG00000246851.1	RP11-544A12.8	30.7944	-1.49999	0.283538	-5.28748	1.24e-07	4.36e-06
ENSG00000159388.5	BTG2	9200.39	-1.4995	0.440978	-3.40085	0.000671765	0.00497752
ENSG00000187650.3	VMAC	902.985	-1.49747	0.359083	-4.17043	3.04e-05	0.00041929
ENSG00000251611.1	RP11-610P16.1	20.8477	-1.49685	0.440077	-3.39885	0.000676696	0.00500485
ENSG00000230289.1	RP11-334J6.6	13.3677	-1.49563	0.412051	-3.62512	0.000288827	0.00254938
ENSG00000176406.16	RIMS2	7752.2	-1.49366	0.428211	-3.48855	0.00048564	0.00384042
ENSG00000106686.12	SPATA6L	528.251	-1.4933	0.363932	-4.10336	4.07e-05	0.000528545
ENSG00000273309.1	AC004410.3	15.5593	-1.49212	0.313213	-4.7584	1.95e-06	4.35e-05
ENSG00000262119.1	RP11-483C6.1	27.9586	-1.49141	0.452749	-3.29251	0.000992959	0.00675896
ENSG00000103888.11	KIAA1199	3330.64	-1.48988	0.595059	-5.23772	1.63e-07	5.48e-06
ENSG00000206417.4	H1FX-AS1	498.489	-1.48744	0.390379	-3.81048	0.000138698	0.00142035
ENSG00000188596.5	C12orf55	224.232	-1.48713	0.447585	-3.32274	0.000891366	0.00621852
ENSG00000163596.12	ICA1L	2806.35	-1.48652	0.2774	-5.35883	8.38e-08	3.17e-06
ENSG00000226801.2	OSTCP8	3.86251	-1.48424	0.409926	-3.60166	0.000316192	0.0027347
ENSG00000270135.1	RP11-362K14.7	3.8985	-1.48125	0.423462	-3.48044	0.00050059	0.00393258
ENSG00000096433.6	ITPR3	27268.5	-1.48051	0.404468	-3.66072	0.000251506	0.00228532
ENSG00000272091.1	RP4-758J24.5	688.569	-1.47895	0.382293	-3.8688	0.000109372	0.00118028
ENSG00000197121.10	PGAP1	15616.7	-1.47689	0.278566	-5.30184	1.15e-07	4.11e-06
ENSG00000136286.10	MYO1G	61.5803	-1.47538	0.380962	-3.87198	0.000107956	0.00116869
ENSG00000216775.2	RP1-152L7.5	671.665	-1.47261	0.311296	-4.73062	2.24e-06	4.87e-05
ENSG00000115271.6	GCA	3822.48	-1.47161	0.418161	-3.51959	0.000432208	0.0035083
ENSG00000204930.5	FAM221B	16.3609	-1.47131	0.32494	-4.52359	6.08e-06	0.000112705
ENSG00000163531.11	NFASC	12250.2	-1.46927	0.335409	-4.38071	1.18e-05	0.000195439
ENSG00000166974.8	MAPRE2	14841.8	-1.46825	0.271595	-5.40613	6.44e-08	2.56e-06
ENSG00000105519.8	CAPS	1731.42	-1.46473	0.400609	-3.65655	0.000255629	0.00231663
ENSG00000111554.10	MDM1	5218.27	-1.46372	0.349933	-4.18305	2.88e-05	0.000400652
ENSG00000180720.6	CHRM4	1038.5	-1.4615	0.46454	-3.14658	0.00165194	0.00996451
ENSG00000234350.1	AC007405.4	52.5414	-1.4571	0.381335	-3.8202	0.000133345	0.00137912
ENSG00000183785.10	TUBA8	78.5732	-1.45364	0.348197	-4.17403	2.99e-05	0.000414728
ENSG00000267274.1	CTD-2006C1.12	18.3485	-1.4505	0.409332	-3.54075	0.000398997	0.00329911
ENSG00000176920.10	FUT2	369.026	-1.4482	0.45493	-3.18368	0.00145417	0.00902327
ENSG00000248359.1	CTC-537E7.2	15.4214	-1.44325	0.783229	-3.5828	0.000339926	0.0028949
ENSG00000236184.1	TCEA1P4	82.5523	-1.44248	0.254762	-5.66105	1.5e-08	7.23e-07
ENSG00000189057.6	FAM111B	9353.22	-1.44103	0.31947	-4.51083	6.46e-06	0.000118473
ENSG00000266983.1	CTC-232P5.1	24.9545	-1.44096	0.394412	-3.65116	0.000261055	0.00235586
ENSG00000253878.1	RP11-347C18.3	84.6227	-1.43822	0.427559	-3.36361	0.0007693	0.00553721
ENSG00000151006.7	PRSS53	611.164	-1.43802	0.353517	-4.06787	4.74e-05	0.00059943
ENSG00000177076.4	ACER2	614.766	-1.43797	0.26597	-5.40647	6.43e-08	2.56e-06
ENSG00000005206.12	SPPL2B	14604.3	-1.43756	0.180987	-7.94291	1.97e-15	6.99e-13
ENSG00000265033.1	RN7SL262P	17.9075	-1.43393	0.433694	-3.30386	0.000953637	0.00654384
ENSG00000132016.7	C19orf57	1695.55	-1.43056	0.410173	-3.48798	0.000486683	0.00384583
ENSG00000226469.1	ADAM1B	49.6353	-1.43031	0.320397	-4.46286	8.09e-06	0.000143236
ENSG00000257489.2	RP11-175P13.3	288.456	-1.42866	0.339801	-4.20436	2.62e-05	0.00037078
ENSG00000183586.8	HMGN3P1	4.11628	-1.42826	0.393426	-3.61396	0.000301558	0.00264146
ENSG00000265939.1	UBE2CP2	47.6518	-1.42663	0.359002	-3.97283	7.1e-05	0.000833572
ENSG00000203691.2	AC092811.1	298.416	-1.42325	0.324799	-4.38191	1.18e-05	0.000194662
ENSG00000076826.5	CAMSAP3	3582.87	-1.42165	0.397106	-3.58029	0.000343209	0.00291592
ENSG00000003147.13	ICA1	7445.44	-1.42085	0.43697	-3.25198	0.00114605	0.00754624
ENSG00000152049.5	KCNE4	125.92	-1.41938	0.726703	-3.46692	0.000526463	0.00408897
ENSG00000185986.10	SDHAP3	2064.23	-1.41826	0.27747	-5.11143	3.2e-07	9.7e-06
ENSG00000256771.2	ZNF253	2570.8	-1.41733	0.412063	-3.43989	0.000581953	0.00444494
ENSG00000065809.9	FAM107B	4557.21	-1.41456	0.365142	-3.87421	0.000106971	0.00116075
ENSG00000258535.1	RP11-280K24.4	7.92371	-1.41388	0.558467	-3.63126	0.00028204	0.00250317
ENSG00000153395.5	LPCAT1	39343.4	-1.41318	0.322806	-4.37795	1.2e-05	0.000197254
ENSG00000123636.13	BAZ2B	9586.7	-1.41311	0.215985	-6.54267	6.04e-11	6.88e-09
ENSG00000273381.1	RP11-305L7.7	57.9178	-1.41286	0.390208	-3.62005	0.000294548	0.00258992
ENSG00000227811.2	RP4-773A18.4	60.0836	-1.41256	0.430265	-3.28265	0.00102836	0.0069398
ENSG00000135077.4	HAVCR2	23.4261	-1.41146	0.416146	-3.38987	0.00069926	0.00513753
ENSG00000226186.1	TCEB1P21	7.58689	-1.40746	0.442675	-3.1727	0.00151028	0.00930695
ENSG00000163576.13	EFHB	70.3401	-1.40649	0.444413	-3.16454	0.00155326	0.00950001
ENSG00000264924.1	RP11-799B12.2	41.0963	-1.40589	0.409524	-3.43234	0.00059839	0.00454249
ENSG00000259953.1	RP11-4O1.2	448.862	-1.40572	0.400707	-3.5083	0.000450981	0.00362326
ENSG00000225171.2	DUTP6	34.4059	-1.40519	0.283662	-4.95169	7.36e-07	1.96e-05
ENSG00000165458.9	INPPL1	35507	-1.40494	0.315093	-4.45893	8.24e-06	0.000145645
ENSG00000154479.8	CCDC173	201.775	-1.40451	0.294634	-4.76671	1.87e-06	4.2e-05
ENSG00000232237.2	ASCL5	144.323	-1.40445	0.324534	-4.32726	1.51e-05	0.00023796
ENSG00000230005.2	SNAP47-AS1	11.4133	-1.40222	0.350705	-3.99236	6.54e-05	0.000779738
ENSG00000269807.1	AC007292.4	5.79678	-1.40148	0.400123	-3.49277	0.000478033	0.00379409
ENSG00000211454.9	AKR7L	350.421	-1.40129	0.311676	-4.49591	6.93e-06	0.000125733
ENSG00000272720.1	CTA-228A9.3	330.723	-1.39919	0.399648	-3.50119	0.000463186	0.00370376
ENSG00000263321.1	RP11-388C12.5	9.7844	-1.39906	0.369087	-3.78418	0.000154215	0.0015497
ENSG00000233369.3	RP11-396K3.1	1159.41	-1.39676	0.309242	-4.51681	6.28e-06	0.000115705
ENSG00000255692.1	RP1-127H14.3	4.12941	-1.39668	0.385117	-3.61053	0.000305568	0.00266788
ENSG00000215283.3	HMGB3P24	62.9583	-1.39624	0.242081	-5.76635	8.1e-09	4.37e-07
ENSG00000087301.4	TXNDC16	8138.46	-1.39566	0.302597	-4.61237	3.98e-06	7.9e-05
ENSG00000224843.2	LINC00240	192.379	-1.39564	0.375112	-3.72051	0.000198825	0.00189681
ENSG00000232686.1	ARID4B-IT1	13.146	-1.39514	0.318141	-4.38015	1.19e-05	0.000195739
ENSG00000188732.6	FAM221A	1960.28	-1.39506	0.409022	-3.411	0.000647241	0.00484371
ENSG00000256223.1	ZNF10	3030.93	-1.39489	0.176722	-7.89313	2.95e-15	1e-12
ENSG00000161860.7	SYCE2	330.529	-1.39232	0.302972	-4.59545	4.32e-06	8.41e-05
ENSG00000260382.1	RP11-540B6.2	108.2	-1.39009	0.424797	-3.27238	0.00106647	0.00714865
ENSG00000134317.13	GRHL1	1330.15	-1.38963	0.337977	-4.11174	3.93e-05	0.000514493
ENSG00000197363.5	ZNF517	2952.76	-1.38597	0.38419	-3.60775	0.000308868	0.0026865
ENSG00000264853.1	RP11-16C1.2	5.63708	-1.38593	0.417241	-3.31259	0.000924361	0.00639821
ENSG00000166342.14	NETO1	351.456	-1.38186	0.772067	-4.64234	3.44e-06	7.01e-05
ENSG00000272192.1	CTD-2532N20.1	18.4967	-1.37799	0.408196	-3.37361	0.000741895	0.00538204
ENSG00000212694.4	AC084018.1	3236.81	-1.37362	0.28863	-4.75917	1.94e-06	4.34e-05
ENSG00000205628.2	GS1-179L18.1	314.136	-1.37095	0.981901	-4.14989	3.33e-05	0.00045141
ENSG00000251161.2	RP11-540O11.1	41.646	-1.3697	0.366908	-3.73229	0.000189744	0.00183243
ENSG00000188897.4	CTD-3088G3.8	141.838	-1.36941	0.446295	-3.94236	8.07e-05	0.00092045
ENSG00000268047.1	AC018766.6	46.8707	-1.36926	0.303294	-4.51329	6.38e-06	0.00011724
ENSG00000120278.10	PLEKHG1	2689.25	-1.36761	0.710446	-3.78573	0.00015326	0.00154155
ENSG00000204071.5	TCEAL6	53.239	-1.36476	0.676326	-4.61088	4.01e-06	7.94e-05
ENSG00000271835.1	RP11-129K12.4	9.43831	-1.3641	0.343328	-3.96638	7.3e-05	0.00085242
ENSG00000261670.1	RP11-1C8.5	28.1656	-1.36327	0.342148	-3.98236	6.82e-05	0.000806728
ENSG00000151332.14	MBIP	5935.45	-1.36278	0.29429	-4.63083	3.64e-06	7.34e-05
ENSG00000247287.2	RP11-902B17.1	152.275	-1.36108	0.597051	-6.50732	7.65e-11	8.24e-09
ENSG00000079257.3	LXN	46.7176	-1.35848	0.592848	-4.69951	2.61e-06	5.56e-05
ENSG00000163497.2	FEV	246.741	-1.35667	0.726844	-3.28502	0.00101975	0.00690366
ENSG00000261737.1	RP4-612B15.3	116.578	-1.3561	0.36057	-3.76071	0.000169433	0.00167443
ENSG00000155428.8	TRIM74	74.8045	-1.35605	0.42247	-3.20945	0.00132988	0.00845827
ENSG00000164326.4	CARTPT	9.18986	-1.35489	0.602714	-3.35734	0.000786956	0.00564286
ENSG00000185669.5	SNAI3	153.328	-1.35154	0.42625	-3.17076	0.00152038	0.00935309
ENSG00000213213.9	KIAA1984	231.748	-1.35146	0.253298	-5.33517	9.55e-08	3.55e-06
ENSG00000147180.12	ZNF711	11087.8	-1.34864	0.366928	-3.67568	0.000237213	0.00217978
ENSG00000243368.2	MCCC1-AS1	40.2792	-1.34569	0.295727	-4.54914	5.39e-06	0.000101482
ENSG00000272086.1	CTD-2186M15.3	393.527	-1.34476	0.348577	-3.85791	0.000114359	0.00121996
ENSG00000177576.6	C18orf32	8736.18	-1.34419	0.210485	-6.38618	1.7e-10	1.64e-08
ENSG00000100156.6	SLC16A8	166.061	-1.34235	0.32117	-4.17932	2.92e-05	0.000406371
ENSG00000267649.1	CTD-2587H24.10	167.922	-1.34085	0.289014	-4.63912	3.5e-06	7.1e-05
ENSG00000257337.2	RP11-983P16.4	1453.7	-1.34062	0.414126	-3.23749	0.00120588	0.00784528
ENSG00000240038.2	AMY2B	339.698	-1.34041	0.419466	-3.19569	0.00139496	0.00875569
ENSG00000107957.12	SH3PXD2A	18211.4	-1.3391	0.40974	-3.26845	0.00108139	0.00722054
ENSG00000056972.14	TRAF3IP2	2290.78	-1.33852	0.399387	-3.3517	0.000803181	0.00573622
ENSG00000162415.6	ZSWIM5	3203.19	-1.33805	0.409622	-3.26682	0.00108763	0.00725574
ENSG00000055163.14	CYFIP2	10819.2	-1.33794	0.41622	-3.21478	0.00130544	0.00833807
ENSG00000234996.3	RP11-480I12.7	108.102	-1.33442	0.411214	-3.24499	0.00117453	0.00769105
ENSG00000162461.7	SLC25A34	272.738	-1.33411	0.372328	-3.58323	0.000339375	0.00289097
ENSG00000110148.5	CCKBR	360.844	-1.32857	0.683363	-6.44944	1.12e-10	1.15e-08
ENSG00000260689.2	HNRNPA3P11	40.8766	-1.32644	0.388872	-3.41011	0.000649363	0.00485283
ENSG00000154309.7	DISP1	2082.95	-1.32437	0.329208	-4.02302	5.75e-05	0.000699308
ENSG00000250031.1	RP11-114M5.1	44.8431	-1.32324	0.278372	-4.75203	2.01e-06	4.46e-05
ENSG00000227036.2	LINC00511	2317.82	-1.32313	0.49761	-4.48875	7.16e-06	0.000129235
ENSG00000231107.1	RP11-389K14.3	15.2863	-1.32113	0.775876	-3.70767	0.000209178	0.0019728
ENSG00000064309.10	CDON	5531.49	-1.31937	0.400366	-3.29566	0.000981923	0.00669811
ENSG00000156194.13	PPEF2	6.63088	-1.31771	0.392213	-3.35224	0.000801618	0.00573141
ENSG00000266456.1	RP11-806L2.2	72.8115	-1.31717	0.323762	-4.06767	4.75e-05	0.000599709
ENSG00000178531.4	CTXN1	3459.23	-1.31685	0.415089	-3.17272	0.00151017	0.00930695
ENSG00000106477.14	CEP41	7350.86	-1.31581	0.263552	-4.99267	5.95e-07	1.64e-05
ENSG00000256651.1	RP11-144O23.8	27.4146	-1.31411	0.38892	-3.37751	0.000731457	0.0053231
ENSG00000261404.1	AC009120.4	7.39251	-1.31213	0.38436	-3.40684	0.000657193	0.00489318
ENSG00000233578.1	RP5-1022P6.3	18.6461	-1.31185	0.369849	-3.54479	0.00039293	0.00325759
ENSG00000268189.2	AC005785.2	7.12347	-1.31159	0.311214	-4.20529	2.61e-05	0.000369573
ENSG00000231063.1	AC006994.1	6.78736	-1.31126	0.40157	-3.259	0.00111806	0.00740251
ENSG00000136878.8	USP20	5646.75	-1.3106	0.218768	-5.99085	2.09e-09	1.4e-07
ENSG00000229956.5	ZRANB2-AS2	48.2185	-1.30681	0.330333	-3.95522	7.65e-05	0.00088422
ENSG00000155893.7	ACPL2	5150.68	-1.30656	0.353662	-3.69453	0.000220295	0.00205725
ENSG00000187682.1	ERAS	18.2267	-1.30453	0.399208	-3.26575	0.00109174	0.00727553
ENSG00000255176.1	AP002954.3	75.5228	-1.30316	0.39014	-3.33991	0.000838049	0.00593655
ENSG00000134780.5	DAGLA	3396.63	-1.30265	0.343907	-3.78792	0.000151912	0.00153085
ENSG00000258870.1	EIF4EBP1P1	3.87187	-1.30232	0.391663	-3.31153	0.000927885	0.00641236
ENSG00000004777.14	ARHGAP33	8238.41	-1.29753	0.265185	-4.89298	9.93e-07	2.5e-05
ENSG00000104936.13	DMPK	12360.7	-1.29729	0.292221	-4.43952	9.02e-06	0.000157012
ENSG00000257803.2	RP11-575G13.2	45.9293	-1.29644	0.353664	-3.66501	0.000247326	0.00225568
ENSG00000132623.11	ANKEF1	2755.03	-1.29383	0.387795	-3.33659	0.000848131	0.00598953
ENSG00000180628.10	PCGF5	9250.4	-1.29318	0.321361	-4.0242	5.72e-05	0.000696356
ENSG00000050438.12	SLC4A8	3353.03	-1.2926	0.39339	-3.28601	0.00101619	0.00688797
ENSG00000029993.10	HMGB3	41063.6	-1.29136	0.264873	-4.87546	1.09e-06	2.69e-05
ENSG00000174038.8	C9orf131	61.0029	-1.28852	0.339092	-3.79928	0.000145119	0.00147626
ENSG00000138823.8	MTTP	63.4793	-1.28743	0.399316	-3.22388	0.00126466	0.0081422
ENSG00000006432.11	MAP3K9	9687.86	-1.28709	0.192704	-6.67911	2.4e-11	3e-09
ENSG00000249898.3	CTD-2541M15.1	205.071	-1.2869	0.344254	-3.73814	0.000185389	0.00179761
[truncated: 3,354 more rows]
