# Supplementary material for: ASXL3 bridges BRD4 to BAP1 complex and governs enhancer activity in small cell lung cancer
Source: Genome Med. 2020 Jul 15;12:63. doi: 10.1186/s13073-020-00760-3 (PMC7362484; doi:10.1186/s13073-020-00760-3)
Supplement: Supplementary file 4 — Additional file 4: Table S3. Mass spectrometry results for ASXL3 purification. [file 13073_2020_760_MOESM4_ESM.xlsx]

## Sheet: ASXL1-2-3 purification
Identified Proteins (142)	Accession Number	Alternate ID	Molecular Weight	GFP	GFP-ASXL1	GFP-ASXL2	GFP-ASXL3
Putative Polycomb group protein ASXL3 OS=Homo sapiens OX=9606 GN=ASXL3 PE=2 SV=3	ASXL3_HUMAN	ASXL3	242 kDa	0	0	13	240
Tubulin beta chain OS=Homo sapiens OX=9606 GN=TUBB PE=1 SV=2	TBB5_HUMAN	TUBB	50 kDa	0	74	62	69
Heat shock 70 kDa protein 1A OS=Homo sapiens OX=9606 GN=HSPA1A PE=1 SV=1	HS71A_HUMAN (+1)	HSPA1A	70 kDa	25	86	42	65
Tubulin beta-4B chain OS=Homo sapiens OX=9606 GN=TUBB4B PE=1 SV=1	TBB4B_HUMAN	TUBB4B	50 kDa	0	70	56	58
Tubulin alpha-1B chain OS=Homo sapiens OX=9606 GN=TUBA1B PE=1 SV=1	TBA1B_HUMAN	TUBA1B	50 kDa	0	35	22	37
Heat shock cognate 71 kDa protein OS=Homo sapiens OX=9606 GN=HSPA8 PE=1 SV=1	HSP7C_HUMAN	HSPA8	71 kDa	1	53	18	34
Chromobox protein homolog 3 OS=Homo sapiens OX=9606 GN=CBX3 PE=1 SV=4	CBX3_HUMAN	CBX3	21 kDa	0	80	2	26
Putative Polycomb group protein ASXL2 OS=Homo sapiens OX=9606 GN=ASXL2 PE=1 SV=1	ASXL2_HUMAN	ASXL2	154 kDa	0	0	161	24
Ubiquitin carboxyl-terminal hydrolase BAP1 OS=Homo sapiens OX=9606 GN=BAP1 PE=1 SV=2	BAP1_HUMAN	BAP1	80 kDa	0	23	75	21
Host cell factor 1 OS=Homo sapiens OX=9606 GN=HCFC1 PE=1 SV=2	HCFC1_HUMAN	HCFC1	209 kDa	0	24	50	20
UDP-N-acetylglucosamine--peptide N-acetylglucosaminyltransferase 110 kDa subunit OS=Homo sapiens OX=9606 GN=OGT PE=1 SV=3	OGT1_HUMAN	OGT	117 kDa	0	15	19	16
Endoplasmic reticulum chaperone BiP OS=Homo sapiens OX=9606 GN=HSPA5 PE=1 SV=2	BIP_HUMAN	HSPA5	72 kDa	0	23	8	16
Stress-70 protein, mitochondrial OS=Homo sapiens OX=9606 GN=HSPA9 PE=1 SV=2	GRP75_HUMAN	HSPA9	74 kDa	0	33	0	14
26S proteasome non-ATPase regulatory subunit 2 OS=Homo sapiens OX=9606 GN=PSMD2 PE=1 SV=3	PSMD2_HUMAN	PSMD2	100 kDa	0	4	97	12
14-3-3 protein theta OS=Homo sapiens OX=9606 GN=YWHAQ PE=1 SV=1	1433T_HUMAN	YWHAQ	28 kDa	0	9	10	10
26S proteasome regulatory subunit 6B OS=Homo sapiens OX=9606 GN=PSMC4 PE=1 SV=2	PRS6B_HUMAN	PSMC4	47 kDa	0	4	32	10
Thioredoxin OS=Homo sapiens OX=9606 GN=TXN PE=1 SV=3	THIO_HUMAN	TXN	12 kDa	0	30	4	9
Serine/threonine-protein phosphatase 2A 65 kDa regulatory subunit A alpha isoform OS=Homo sapiens OX=9606 GN=PPP2R1A PE=1 SV=4	2AAA_HUMAN	PPP2R1A	65 kDa	0	8	7	9
26S proteasome non-ATPase regulatory subunit 1 OS=Homo sapiens OX=9606 GN=PSMD1 PE=1 SV=2	PSMD1_HUMAN	PSMD1	106 kDa	0	4	45	9
ADP/ATP translocase 2 OS=Homo sapiens OX=9606 GN=SLC25A5 PE=1 SV=7	ADT2_HUMAN	SLC25A5	33 kDa	0	5	4	8
Peroxiredoxin-1 OS=Homo sapiens OX=9606 GN=PRDX1 PE=1 SV=1	PRDX1_HUMAN	PRDX1	22 kDa	0	5	2	8
Elongation factor 2 OS=Homo sapiens OX=9606 GN=EEF2 PE=1 SV=4	EF2_HUMAN	EEF2	95 kDa	0	5	10	7
Heat shock protein 105 kDa OS=Homo sapiens OX=9606 GN=HSPH1 PE=1 SV=1	HS105_HUMAN	HSPH1	97 kDa	0	4	0	7
Poly(rC)-binding protein 2 OS=Homo sapiens OX=9606 GN=PCBP2 PE=1 SV=1	PCBP2_HUMAN	PCBP2	39 kDa	0	4	0	7
Bromodomain-containing protein 4 OS=Homo sapiens OX=9606 GN=BRD4 PE=1 SV=2	BRD4_HUMAN	BRD4	152 kDa	0	0	0	6
Multifunctional protein ADE2 OS=Homo sapiens OX=9606 GN=PAICS PE=1 SV=3	PUR6_HUMAN	PAICS	47 kDa	0	8	0	6
DNA-dependent protein kinase catalytic subunit OS=Homo sapiens OX=9606 GN=PRKDC PE=1 SV=3	PRKDC_HUMAN	PRKDC	469 kDa	0	3	6	6
DNA damage-binding protein 1 OS=Homo sapiens OX=9606 GN=DDB1 PE=1 SV=1	DDB1_HUMAN	DDB1	127 kDa	0	3	3	6
Poly(rC)-binding protein 1 OS=Homo sapiens OX=9606 GN=PCBP1 PE=1 SV=2	PCBP1_HUMAN	PCBP1	37 kDa	0	3	0	6
Forkhead box protein K2 OS=Homo sapiens OX=9606 GN=FOXK2 PE=1 SV=3	FOXK2_HUMAN	FOXK2	69 kDa	0	5	4	6
Nucleophosmin OS=Homo sapiens OX=9606 GN=NPM1 PE=1 SV=2	NPM_HUMAN	NPM1	33 kDa	0	4	0	5
Pyruvate kinase PKM OS=Homo sapiens OX=9606 GN=PKM PE=1 SV=4	KPYM_HUMAN	PKM	58 kDa	0	0	0	5
Serine/threonine-protein kinase PLK1 OS=Homo sapiens OX=9606 GN=PLK1 PE=1 SV=1	PLK1_HUMAN	PLK1	68 kDa	0	0	0	5
Putative Polycomb group protein ASXL1 OS=Homo sapiens OX=9606 GN=ASXL1 PE=1 SV=3	ASXL1_HUMAN	ASXL1	165 kDa	0	330	25	4
Complement component 1 Q subcomponent-binding protein, mitochondrial OS=Homo sapiens OX=9606 GN=C1QBP PE=1 SV=1	C1QBP_HUMAN	C1QBP	31 kDa	0	29	6	4
Importin subunit alpha-5 OS=Homo sapiens OX=9606 GN=KPNA1 PE=1 SV=3	IMA5_HUMAN	KPNA1	60 kDa	0	5	0	4
X-ray repair cross-complementing protein 5 OS=Homo sapiens OX=9606 GN=XRCC5 PE=1 SV=3	XRCC5_HUMAN	XRCC5	83 kDa	0	4	0	4
40S ribosomal protein S3 OS=Homo sapiens OX=9606 GN=RPS3 PE=1 SV=2	RS3_HUMAN	RPS3	27 kDa	0	1	0	4
60S acidic ribosomal protein P1 OS=Homo sapiens OX=9606 GN=RPLP1 PE=1 SV=1	RLA1_HUMAN	RPLP1	12 kDa	0	7	3	3
Heterogeneous nuclear ribonucleoprotein H OS=Homo sapiens OX=9606 GN=HNRNPH1 PE=1 SV=4	HNRH1_HUMAN	HNRNPH1	49 kDa	0	5	3	3
Elongation factor 1-alpha 1 OS=Homo sapiens OX=9606 GN=EEF1A1 PE=1 SV=1	EF1A1_HUMAN (+1)	EEF1A1	50 kDa	0	4	6	3
26S proteasome regulatory subunit 8 OS=Homo sapiens OX=9606 GN=PSMC5 PE=1 SV=1	PRS8_HUMAN	PSMC5	46 kDa	0	2	30	3
Protein-L-isoaspartate(D-aspartate) O-methyltransferase OS=Homo sapiens OX=9606 GN=PCMT1 PE=1 SV=4	PIMT_HUMAN	PCMT1	25 kDa	0	2	0	3
60S ribosomal protein L11 OS=Homo sapiens OX=9606 GN=RPL11 PE=1 SV=2	RL11_HUMAN	RPL11	20 kDa	0	1	0	3
Chromobox protein homolog 5 OS=Homo sapiens OX=9606 GN=CBX5 PE=1 SV=1	CBX5_HUMAN	CBX5	22 kDa	0	33	0	2
Peroxiredoxin-2 OS=Homo sapiens OX=9606 GN=PRDX2 PE=1 SV=5	PRDX2_HUMAN	PRDX2	22 kDa	0	6	0	2
Histone H1.2 OS=Homo sapiens OX=9606 GN=HIST1H1C PE=1 SV=2	H12_HUMAN	HIST1H1C	21 kDa	5	5	22	2
T-complex protein 1 subunit alpha OS=Homo sapiens OX=9606 GN=TCP1 PE=1 SV=1	TCPA_HUMAN	TCP1	60 kDa	0	4	7	2
Fatty acid synthase OS=Homo sapiens OX=9606 GN=FASN PE=1 SV=3	FAS_HUMAN	FASN	273 kDa	0	3	3	2
40S ribosomal protein S27 OS=Homo sapiens OX=9606 GN=RPS27 PE=1 SV=3	RS27_HUMAN	RPS27	9 kDa	0	2	0	2
26S proteasome non-ATPase regulatory subunit 13 OS=Homo sapiens OX=9606 GN=PSMD13 PE=1 SV=2	PSD13_HUMAN	PSMD13	43 kDa	0	0	20	2
Polyubiquitin-B OS=Homo sapiens OX=9606 GN=UBB PE=1 SV=1	UBB_HUMAN (+1)	UBB	26 kDa	0	0	5	2
Serine/threonine-protein phosphatase 2A 55 kDa regulatory subunit B alpha isoform OS=Homo sapiens OX=9606 GN=PPP2R2A PE=1 SV=1	2ABA_HUMAN	PPP2R2A	52 kDa	0	0	5	2
Forkhead box protein K1 OS=Homo sapiens OX=9606 GN=FOXK1 PE=1 SV=1	FOXK1_HUMAN	FOXK1	75 kDa	0	3	4	2
Protein regulator of cytokinesis 1 OS=Homo sapiens OX=9606 GN=PRC1 PE=1 SV=2	PRC1_HUMAN	PRC1	72 kDa	0	6	35	1
Phosphate carrier protein, mitochondrial OS=Homo sapiens OX=9606 GN=SLC25A3 PE=1 SV=2	MPCP_HUMAN	SLC25A3	40 kDa	0	3	0	1
26S proteasome non-ATPase regulatory subunit 4 OS=Homo sapiens OX=9606 GN=PSMD4 PE=1 SV=1	PSMD4_HUMAN	PSMD4	41 kDa	0	0	8	1
60 kDa heat shock protein, mitochondrial OS=Homo sapiens OX=9606 GN=HSPD1 PE=1 SV=2	CH60_HUMAN	HSPD1	61 kDa	0	44	0	0
Chromobox protein homolog 1 OS=Homo sapiens OX=9606 GN=CBX1 PE=1 SV=1	CBX1_HUMAN	CBX1	21 kDa	0	41	0	0
Keratin, type I cytoskeletal 10 OS=Homo sapiens OX=9606 GN=KRT10 PE=1 SV=6	K1C10_HUMAN	KRT10	59 kDa	5	12	7	0
Histone H2A type 1-D OS=Homo sapiens OX=9606 GN=HIST1H2AD PE=1 SV=2	H2A1D_HUMAN (+4)	HIST1H2AD	14 kDa	0	9	5	0
Replication protein A 70 kDa DNA-binding subunit OS=Homo sapiens OX=9606 GN=RPA1 PE=1 SV=2	RFA1_HUMAN	RPA1	68 kDa	0	9	0	0
Replication protein A 32 kDa subunit OS=Homo sapiens OX=9606 GN=RPA2 PE=1 SV=1	RFA2_HUMAN	RPA2	29 kDa	0	9	0	0
Histone H2A.V OS=Homo sapiens OX=9606 GN=H2AFV PE=1 SV=3	H2AV_HUMAN (+1)	H2AFV	14 kDa	0	8	3	0
Importin subunit beta-1 OS=Homo sapiens OX=9606 GN=KPNB1 PE=1 SV=2	IMB1_HUMAN	KPNB1	97 kDa	0	7	0	0
Keratin, type I cytoskeletal 9 OS=Homo sapiens OX=9606 GN=KRT9 PE=1 SV=3	K1C9_HUMAN	KRT9	62 kDa	9	6	5	0
Histone H2B type 1-C/E/F/G/I OS=Homo sapiens OX=9606 GN=HIST1H2BC PE=1 SV=4	H2B1C_HUMAN (+6)	HIST1H2BC	14 kDa	0	6	4	0
Histone H1.4 OS=Homo sapiens OX=9606 GN=HIST1H1E PE=1 SV=2	H14_HUMAN	HIST1H1E	22 kDa	5	5	22	0
Heat shock protein HSP 90-beta OS=Homo sapiens OX=9606 GN=HSP90AB1 PE=1 SV=4	HS90B_HUMAN	HSP90AB1	83 kDa	0	4	3	0
T-complex protein 1 subunit delta OS=Homo sapiens OX=9606 GN=CCT4 PE=1 SV=4	TCPD_HUMAN	CCT4	58 kDa	0	4	0	0
Protein dpy-30 homolog OS=Homo sapiens OX=9606 GN=DPY30 PE=1 SV=1	DPY30_HUMAN	DPY30	11 kDa	0	3	5	0
T-complex protein 1 subunit epsilon OS=Homo sapiens OX=9606 GN=CCT5 PE=1 SV=1	TCPE_HUMAN	CCT5	60 kDa	0	3	2	0
Keratin, type II cytoskeletal 1 OS=Homo sapiens OX=9606 GN=KRT1 PE=1 SV=6	K2C1_HUMAN	KRT1	66 kDa	9	3	1	0
Nuclease-sensitive element-binding protein 1 OS=Homo sapiens OX=9606 GN=YBX1 PE=1 SV=3	YBOX1_HUMAN	YBX1	36 kDa	0	2	3	0
Keratin, type II cytoskeletal 2 epidermal OS=Homo sapiens OX=9606 GN=KRT2 PE=1 SV=2	K22E_HUMAN	KRT2	65 kDa	3	2	0	0
Mitochondrial 2-oxoglutarate/malate carrier protein OS=Homo sapiens OX=9606 GN=SLC25A11 PE=1 SV=3	M2OM_HUMAN	SLC25A11	34 kDa	0	2	0	0
Nucleolin OS=Homo sapiens OX=9606 GN=NCL PE=1 SV=3	NUCL_HUMAN	NCL	77 kDa	0	1	6	0
CAD protein OS=Homo sapiens OX=9606 GN=CAD PE=1 SV=3	PYR1_HUMAN	CAD	243 kDa	0	1	2	0
Protein arginine N-methyltransferase 5 OS=Homo sapiens OX=9606 GN=PRMT5 PE=1 SV=4	ANM5_HUMAN	PRMT5	73 kDa	0	1	2	0
26S proteasome regulatory subunit 4 OS=Homo sapiens OX=9606 GN=PSMC1 PE=1 SV=1	PRS4_HUMAN	PSMC1	49 kDa	0	0	32	0
26S proteasome regulatory subunit 7 OS=Homo sapiens OX=9606 GN=PSMC2 PE=1 SV=3	PRS7_HUMAN	PSMC2	49 kDa	0	0	32	0
26S proteasome regulatory subunit 6A OS=Homo sapiens OX=9606 GN=PSMC3 PE=1 SV=3	PRS6A_HUMAN	PSMC3	49 kDa	0	0	30	0
26S proteasome regulatory subunit 10B OS=Homo sapiens OX=9606 GN=PSMC6 PE=1 SV=1	PRS10_HUMAN	PSMC6	44 kDa	0	0	24	0
26S proteasome non-ATPase regulatory subunit 6 OS=Homo sapiens OX=9606 GN=PSMD6 PE=1 SV=1	PSMD6_HUMAN	PSMD6	46 kDa	0	0	15	0
26S proteasome non-ATPase regulatory subunit 14 OS=Homo sapiens OX=9606 GN=PSMD14 PE=1 SV=1	PSDE_HUMAN	PSMD14	35 kDa	0	0	14	0
26S proteasome non-ATPase regulatory subunit 11 OS=Homo sapiens OX=9606 GN=PSMD11 PE=1 SV=3	PSD11_HUMAN	PSMD11	47 kDa	0	0	12	0
26S proteasome non-ATPase regulatory subunit 12 OS=Homo sapiens OX=9606 GN=PSMD12 PE=1 SV=3	PSD12_HUMAN	PSMD12	53 kDa	0	0	9	0
26S proteasome non-ATPase regulatory subunit 7 OS=Homo sapiens OX=9606 GN=PSMD7 PE=1 SV=2	PSMD7_HUMAN	PSMD7	37 kDa	0	0	9	0
26S proteasome non-ATPase regulatory subunit 3 OS=Homo sapiens OX=9606 GN=PSMD3 PE=1 SV=2	PSMD3_HUMAN	PSMD3	61 kDa	0	0	8	0
26S proteasome non-ATPase regulatory subunit 10 OS=Homo sapiens OX=9606 GN=PSMD10 PE=1 SV=1	PSD10_HUMAN	PSMD10	24 kDa	0	0	6	0
WD repeat-containing protein 6 OS=Homo sapiens OX=9606 GN=WDR6 PE=1 SV=1	WDR6_HUMAN	WDR6	122 kDa	0	0	5	0
Casein kinase II subunit alpha OS=Homo sapiens OX=9606 GN=CSNK2A1 PE=1 SV=1	CSK21_HUMAN	CSNK2A1	45 kDa	0	0	5	0
Importin subunit alpha-4 OS=Homo sapiens OX=9606 GN=KPNA3 PE=1 SV=2	IMA4_HUMAN	KPNA3	58 kDa	0	0	4	0
Methylmalonic aciduria and homocystinuria type C protein OS=Homo sapiens OX=9606 GN=MMACHC PE=1 SV=3	MMAC_HUMAN	MMACHC	32 kDa	0	0	4	0
Actin, cytoplasmic 2 OS=Homo sapiens OX=9606 GN=ACTG1 PE=1 SV=1	ACTG_HUMAN	ACTG1	42 kDa	0	0	3	0
26S proteasome non-ATPase regulatory subunit 8 OS=Homo sapiens OX=9606 GN=PSMD8 PE=1 SV=2	PSMD8_HUMAN	PSMD8	40 kDa	0	0	3	0
Myosin-9 OS=Homo sapiens OX=9606 GN=MYH9 PE=1 SV=4	MYH9_HUMAN	MYH9	227 kDa	0	0	1	0
Integrator complex subunit 3 OS=Homo sapiens OX=9606 GN=INTS3 PE=1 SV=1	INT3_HUMAN	INTS3	118 kDa	0	0	0	0
SOSS complex subunit B1 OS=Homo sapiens OX=9606 GN=NABP2 PE=1 SV=1	SOSB1_HUMAN	NABP2	22 kDa	0	0	0	0
Kinesin-like protein KIF11 OS=Homo sapiens OX=9606 GN=KIF11 PE=1 SV=2	KIF11_HUMAN	KIF11	119 kDa	0	0	0	0
SOSS complex subunit C OS=Homo sapiens OX=9606 GN=INIP PE=1 SV=1	SOSSC_HUMAN	INIP	11 kDa	0	0	0	0
Keratin, type II cytoskeletal 8 OS=Homo sapiens OX=9606 GN=KRT8 PE=1 SV=7	K2C8_HUMAN	KRT8	54 kDa	2	0	0	0
Keratin, type I cytoskeletal 18 OS=Homo sapiens OX=9606 GN=KRT18 PE=1 SV=2	K1C18_HUMAN	KRT18	48 kDa	0	0	0	0
Serine/threonine-protein kinase 38 OS=Homo sapiens OX=9606 GN=STK38 PE=1 SV=1	STK38_HUMAN	STK38	54 kDa	0	0	0	0
Integrator complex subunit 6 OS=Homo sapiens OX=9606 GN=INTS6 PE=1 SV=1	INT6_HUMAN	INTS6	100 kDa	0	0	0	0
Proliferating cell nuclear antigen OS=Homo sapiens OX=9606 GN=PCNA PE=1 SV=1	PCNA_HUMAN	PCNA	29 kDa	0	0	0	0
Elongation factor Tu, mitochondrial OS=Homo sapiens OX=9606 GN=TUFM PE=1 SV=2	EFTU_HUMAN	TUFM	50 kDa	0	0	0	0
Heat shock protein beta-1 OS=Homo sapiens OX=9606 GN=HSPB1 PE=1 SV=2	HSPB1_HUMAN	HSPB1	23 kDa	0	0	0	0
14-3-3 protein gamma OS=Homo sapiens OX=9606 GN=YWHAG PE=1 SV=2	1433G_HUMAN	YWHAG	28 kDa	0	0	0	0
Barrier-to-autointegration factor OS=Homo sapiens OX=9606 GN=BANF1 PE=1 SV=1	BAF_HUMAN	BANF1	10 kDa	0	0	0	0
Carboxymethylenebutenolidase homolog OS=Homo sapiens OX=9606 GN=CMBL PE=1 SV=1	CMBL_HUMAN	CMBL	28 kDa	0	0	0	0
Immunoglobulin kappa variable 2-29 OS=Homo sapiens OX=9606 GN=IGKV2-29 PE=3 SV=2	KV229_HUMAN (+2)	IGKV2-29	13 kDa	0	0	0	0
ADP-ribosylation factor 1 OS=Homo sapiens OX=9606 GN=ARF1 PE=1 SV=2	ARF1_HUMAN	ARF1	21 kDa	0	0	0	0
Keratin, type I cytoskeletal 19 OS=Homo sapiens OX=9606 GN=KRT19 PE=1 SV=4	K1C19_HUMAN	KRT19	44 kDa	0	0	0	0
Glyceraldehyde-3-phosphate dehydrogenase OS=Homo sapiens OX=9606 GN=GAPDH PE=1 SV=3	G3P_HUMAN	GAPDH	36 kDa	0	0	0	0
ATP synthase subunit alpha, mitochondrial OS=Homo sapiens OX=9606 GN=ATP5A1 PE=1 SV=1	ATPA_HUMAN	ATP5A1	60 kDa	0	0	0	0
D-3-phosphoglycerate dehydrogenase OS=Homo sapiens OX=9606 GN=PHGDH PE=1 SV=4	SERA_HUMAN	PHGDH	57 kDa	0	0	0	0
UDP-glucose 6-dehydrogenase OS=Homo sapiens OX=9606 GN=UGDH PE=1 SV=1	UGDH_HUMAN	UGDH	55 kDa	0	0	0	0
ADP-ribosylation factor 4 OS=Homo sapiens OX=9606 GN=ARF4 PE=1 SV=3	ARF4_HUMAN	ARF4	21 kDa	0	0	0	0
BTB/POZ domain-containing protein KCTD5 OS=Homo sapiens OX=9606 GN=KCTD5 PE=1 SV=1	KCTD5_HUMAN	KCTD5	26 kDa	0	0	0	0
ADP/ATP translocase 3 OS=Homo sapiens OX=9606 GN=SLC25A6 PE=1 SV=4	ADT3_HUMAN	SLC25A6	33 kDa	0	0	0	0
Carnitine O-palmitoyltransferase 1, liver isoform OS=Homo sapiens OX=9606 GN=CPT1A PE=1 SV=2	CPT1A_HUMAN	CPT1A	88 kDa	0	0	0	0
Calcium-binding mitochondrial carrier protein Aralar2 OS=Homo sapiens OX=9606 GN=SLC25A13 PE=1 SV=2	CMC2_HUMAN	SLC25A13	74 kDa	0	0	0	0
Cofilin-1 OS=Homo sapiens OX=9606 GN=CFL1 PE=1 SV=3	COF1_HUMAN	CFL1	19 kDa	0	0	0	0
Cullin-associated NEDD8-dissociated protein 1 OS=Homo sapiens OX=9606 GN=CAND1 PE=1 SV=2	CAND1_HUMAN	CAND1	136 kDa	0	0	0	0
60S ribosomal protein L38 OS=Homo sapiens OX=9606 GN=RPL38 PE=1 SV=2	RL38_HUMAN	RPL38	8 kDa	0	0	0	0
ATP-dependent RNA helicase DDX3X OS=Homo sapiens OX=9606 GN=DDX3X PE=1 SV=3	DDX3X_HUMAN	DDX3X	73 kDa	0	0	0	0
Exportin-2 OS=Homo sapiens OX=9606 GN=CSE1L PE=1 SV=3	XPO2_HUMAN	CSE1L	110 kDa	0	0	0	0
ATP-dependent 6-phosphofructokinase, liver type OS=Homo sapiens OX=9606 GN=PFKL PE=1 SV=6	PFKAL_HUMAN	PFKL	85 kDa	0	0	0	0
Cytoplasmic dynein 1 heavy chain 1 OS=Homo sapiens OX=9606 GN=DYNC1H1 PE=1 SV=5	DYHC1_HUMAN	DYNC1H1	532 kDa	0	0	0	0
Catechol O-methyltransferase domain-containing protein 1 OS=Homo sapiens OX=9606 GN=COMTD1 PE=1 SV=1	CMTD1_HUMAN	COMTD1	29 kDa	0	0	0	0
Lamina-associated polypeptide 2, isoform alpha OS=Homo sapiens OX=9606 GN=TMPO PE=1 SV=2	LAP2A_HUMAN (+1)	TMPO	75 kDa	0	0	0	0
Trifunctional enzyme subunit alpha, mitochondrial OS=Homo sapiens OX=9606 GN=HADHA PE=1 SV=2	ECHA_HUMAN	HADHA	83 kDa	0	0	0	0
ATP-dependent 6-phosphofructokinase, platelet type OS=Homo sapiens OX=9606 GN=PFKP PE=1 SV=2	PFKAP_HUMAN	PFKP	86 kDa	0	0	0	0
Integrator complex subunit 2 OS=Homo sapiens OX=9606 GN=INTS2 PE=1 SV=2	INT2_HUMAN	INTS2	134 kDa	0	0	0	0
Protein disulfide-isomerase OS=Homo sapiens OX=9606 GN=P4HB PE=1 SV=3	PDIA1_HUMAN	P4HB	57 kDa	0	0	0	0
Guanine nucleotide-binding protein G(s) subunit alpha isoforms XLas OS=Homo sapiens OX=9606 GN=GNAS PE=1 SV=2	GNAS1_HUMAN (+1)	GNAS	111 kDa	0	0	0	0
Sodium/potassium-transporting ATPase subunit alpha-1 OS=Homo sapiens OX=9606 GN=ATP1A1 PE=1 SV=1	AT1A1_HUMAN	ATP1A1	113 kDa	0	0	0	0
Coatomer subunit gamma-1 OS=Homo sapiens OX=9606 GN=COPG1 PE=1 SV=1	COPG1_HUMAN	COPG1	98 kDa	0	0	0	0
4F2 cell-surface antigen heavy chain OS=Homo sapiens OX=9606 GN=SLC3A2 PE=1 SV=3	4F2_HUMAN	SLC3A2	68 kDa	0	0	0	0
60S acidic ribosomal protein P2 OS=Homo sapiens OX=9606 GN=RPLP2 PE=1 SV=1	RLA2_HUMAN	RPLP2	12 kDa	0	0	0	0
Puromycin-sensitive aminopeptidase OS=Homo sapiens OX=9606 GN=NPEPPS PE=1 SV=2	PSA_HUMAN	NPEPPS	103 kDa	0	0	0	0
Ras-related protein Rab-1A OS=Homo sapiens OX=9606 GN=RAB1A PE=1 SV=3	RAB1A_HUMAN (+1)	RAB1A	23 kDa	0	0	0	0
Extended synaptotagmin-2 OS=Homo sapiens OX=9606 GN=ESYT2 PE=1 SV=1	ESYT2_HUMAN	ESYT2	102 kDa	0	0	0	0
Vesicle-fusing ATPase OS=Homo sapiens OX=9606 GN=NSF PE=1 SV=3	NSF_HUMAN	NSF	83 kDa	0	0	0	0

## Sheet: ASXL3-F2 purification
Identified Proteins	Accession Number	Alternate ID	Molecular Weight	GFP-ASXL3-F2
Heat shock 70 kDa protein 1A OS=Homo sapiens OX=9606 GN=HSPA1A PE=1 SV=1	HS71A_HUMAN (+1)	HSPA1A	70 kDa	287
Putative Polycomb group protein ASXL3 OS=Homo sapiens OX=9606 GN=ASXL3 PE=2 SV=3	ASXL3_HUMAN	ASXL3	242 kDa	204
Heat shock cognate 71 kDa protein OS=Homo sapiens OX=9606 GN=HSPA8 PE=1 SV=1	HSP7C_HUMAN	HSPA8	71 kDa	163
Stress-70 protein, mitochondrial OS=Homo sapiens OX=9606 GN=HSPA9 PE=1 SV=2	GRP75_HUMAN	HSPA9	74 kDa	125
Endoplasmic reticulum chaperone BiP OS=Homo sapiens OX=9606 GN=HSPA5 PE=1 SV=2	BIP_HUMAN	HSPA5	72 kDa	113
Heat shock 70 kDa protein 1-like OS=Homo sapiens OX=9606 GN=HSPA1L PE=1 SV=2	HS71L_HUMAN	HSPA1L	70 kDa	91
Tubulin beta chain OS=Homo sapiens OX=9606 GN=TUBB PE=1 SV=2	TBB5_HUMAN	TUBB	50 kDa	68
Tubulin beta-4B chain OS=Homo sapiens OX=9606 GN=TUBB4B PE=1 SV=1	TBB4B_HUMAN	TUBB4B	50 kDa	66
Serine/threonine-protein kinase PLK1 OS=Homo sapiens OX=9606 GN=PLK1 PE=1 SV=1	PLK1_HUMAN	PLK1	68 kDa	64
Tubulin beta-4A chain OS=Homo sapiens OX=9606 GN=TUBB4A PE=1 SV=2	TBB4A_HUMAN	TUBB4A	50 kDa	56
Tubulin beta-2A chain OS=Homo sapiens OX=9606 GN=TUBB2A PE=1 SV=1	TBB2A_HUMAN	TUBB2A	50 kDa	52
Signal recognition particle 14 kDa protein OS=Homo sapiens OX=9606 GN=SRP14 PE=1 SV=2	SRP14_HUMAN	SRP14	15 kDa	49
Bromodomain-containing protein 4 OS=Homo sapiens OX=9606 GN=BRD4 PE=1 SV=2	BRD4_HUMAN	BRD4	152 kDa	47
Heat shock protein 105 kDa OS=Homo sapiens OX=9606 GN=HSPH1 PE=1 SV=1	HS105_HUMAN	HSPH1	97 kDa	44
Keratin, type II cytoskeletal 1 OS=Homo sapiens OX=9606 GN=KRT1 PE=1 SV=6	K2C1_HUMAN	KRT1	66 kDa	39
Tubulin alpha-1B chain OS=Homo sapiens OX=9606 GN=TUBA1B PE=1 SV=1	TBA1B_HUMAN	TUBA1B	50 kDa	36
Heat shock 70 kDa protein 4 OS=Homo sapiens OX=9606 GN=HSPA4 PE=1 SV=4	HSP74_HUMAN	HSPA4	94 kDa	34
PAX-interacting protein 1 OS=Homo sapiens OX=9606 GN=PAXIP1 PE=1 SV=2	PAXI1_HUMAN	PAXIP1	121 kDa	33
Tubulin alpha-1A chain OS=Homo sapiens OX=9606 GN=TUBA1A PE=1 SV=1	TBA1A_HUMAN	TUBA1A	50 kDa	32
Keratin, type I cytoskeletal 10 OS=Homo sapiens OX=9606 GN=KRT10 PE=1 SV=6	K1C10_HUMAN	KRT10	59 kDa	30
PHD finger protein 6 OS=Homo sapiens OX=9606 GN=PHF6 PE=1 SV=1	PHF6_HUMAN	PHF6	41 kDa	28
Poly(rC)-binding protein 1 OS=Homo sapiens OX=9606 GN=PCBP1 PE=1 SV=2	PCBP1_HUMAN	PCBP1	37 kDa	24
Keratin, type II cytoskeletal 6A OS=Homo sapiens OX=9606 GN=KRT6A PE=1 SV=3	K2C6A_HUMAN	KRT6A	60 kDa	23
Mitotic checkpoint protein BUB3 OS=Homo sapiens OX=9606 GN=BUB3 PE=1 SV=1	BUB3_HUMAN	BUB3	37 kDa	23
Elongation factor 1-alpha 1 OS=Homo sapiens OX=9606 GN=EEF1A1 PE=1 SV=1	EF1A1_HUMAN (+1)	EEF1A1	50 kDa	22
60 kDa heat shock protein, mitochondrial OS=Homo sapiens OX=9606 GN=HSPD1 PE=1 SV=2	CH60_HUMAN	HSPD1	61 kDa	22
Elongation factor 2 OS=Homo sapiens OX=9606 GN=EEF2 PE=1 SV=4	EF2_HUMAN	EEF2	95 kDa	21
Keratin, type I cytoskeletal 16 OS=Homo sapiens OX=9606 GN=KRT16 PE=1 SV=4	K1C16_HUMAN	KRT16	51 kDa	21
ATP-binding cassette sub-family F member 1 OS=Homo sapiens OX=9606 GN=ABCF1 PE=1 SV=2	ABCF1_HUMAN	ABCF1	96 kDa	21
Putative RNA-binding protein 15 OS=Homo sapiens OX=9606 GN=RBM15 PE=1 SV=2	RBM15_HUMAN	RBM15	107 kDa	20
Heat shock 70 kDa protein 4L OS=Homo sapiens OX=9606 GN=HSPA4L PE=1 SV=3	HS74L_HUMAN	HSPA4L	95 kDa	18
60S ribosomal protein L38 OS=Homo sapiens OX=9606 GN=RPL38 PE=1 SV=2	RL38_HUMAN	RPL38	8 kDa	18
Leucine-rich repeat-containing protein 47 OS=Homo sapiens OX=9606 GN=LRRC47 PE=1 SV=1	LRC47_HUMAN	LRRC47	63 kDa	18
Keratin, type I cytoskeletal 9 OS=Homo sapiens OX=9606 GN=KRT9 PE=1 SV=3	K1C9_HUMAN	KRT9	62 kDa	17
Actin, cytoplasmic 2 OS=Homo sapiens OX=9606 GN=ACTG1 PE=1 SV=1	ACTG_HUMAN	ACTG1	42 kDa	17
Keratin, type II cytoskeletal 2 epidermal OS=Homo sapiens OX=9606 GN=KRT2 PE=1 SV=2	K22E_HUMAN	KRT2	65 kDa	17
Peptidyl-prolyl cis-trans isomerase A OS=Homo sapiens OX=9606 GN=PPIA PE=1 SV=2	PPIA_HUMAN	PPIA	18 kDa	17
Selenoprotein H OS=Homo sapiens OX=9606 GN=SELENOH PE=1 SV=2	SELH_HUMAN	SELENOH	13 kDa	17
Protein DEK OS=Homo sapiens OX=9606 GN=DEK PE=1 SV=1	DEK_HUMAN	DEK	43 kDa	17
Peroxiredoxin-1 OS=Homo sapiens OX=9606 GN=PRDX1 PE=1 SV=1	PRDX1_HUMAN	PRDX1	22 kDa	15
Thioredoxin OS=Homo sapiens OX=9606 GN=TXN PE=1 SV=3	THIO_HUMAN	TXN	12 kDa	15
Nucleophosmin OS=Homo sapiens OX=9606 GN=NPM1 PE=1 SV=2	NPM_HUMAN	NPM1	33 kDa	14
Transcription factor A, mitochondrial OS=Homo sapiens OX=9606 GN=TFAM PE=1 SV=1	TFAM_HUMAN	TFAM	29 kDa	14
40S ribosomal protein S3a OS=Homo sapiens OX=9606 GN=RPS3A PE=1 SV=2	RS3A_HUMAN	RPS3A	30 kDa	13
U4/U6 small nuclear ribonucleoprotein Prp31 OS=Homo sapiens OX=9606 GN=PRPF31 PE=1 SV=2	PRP31_HUMAN	PRPF31	55 kDa	13
Bromodomain-containing protein 2 OS=Homo sapiens OX=9606 GN=BRD2 PE=1 SV=2	BRD2_HUMAN	BRD2	88 kDa	13
Bromodomain-containing protein 3 OS=Homo sapiens OX=9606 GN=BRD3 PE=1 SV=1	BRD3_HUMAN	BRD3	80 kDa	13
Hypoxanthine-guanine phosphoribosyltransferase OS=Homo sapiens OX=9606 GN=HPRT1 PE=1 SV=2	HPRT_HUMAN	HPRT1	25 kDa	12
Signal recognition particle 9 kDa protein OS=Homo sapiens OX=9606 GN=SRP9 PE=1 SV=2	SRP09_HUMAN	SRP9	10 kDa	12
Glutamate-rich WD repeat-containing protein 1 OS=Homo sapiens OX=9606 GN=GRWD1 PE=1 SV=1	GRWD1_HUMAN	GRWD1	49 kDa	12
ADP/ATP translocase 2 OS=Homo sapiens OX=9606 GN=SLC25A5 PE=1 SV=7	ADT2_HUMAN	SLC25A5	33 kDa	11
40S ribosomal protein S4, X isoform OS=Homo sapiens OX=9606 GN=RPS4X PE=1 SV=2	RS4X_HUMAN	RPS4X	30 kDa	11
Translation machinery-associated protein 16 OS=Homo sapiens OX=9606 GN=TMA16 PE=1 SV=2	TMA16_HUMAN	TMA16	24 kDa	11
Ubiquitin-60S ribosomal protein L40 OS=Homo sapiens OX=9606 GN=UBA52 PE=1 SV=2	RL40_HUMAN (+3)	UBA52	15 kDa	10
Nucleolin OS=Homo sapiens OX=9606 GN=NCL PE=1 SV=3	NUCL_HUMAN	NCL	77 kDa	10
40S ribosomal protein S3 OS=Homo sapiens OX=9606 GN=RPS3 PE=1 SV=2	RS3_HUMAN	RPS3	27 kDa	10
Gamma-glutamyl hydrolase OS=Homo sapiens OX=9606 GN=GGH PE=1 SV=2	GGH_HUMAN	GGH	36 kDa	10
60S ribosomal protein L22 OS=Homo sapiens OX=9606 GN=RPL22 PE=1 SV=2	RL22_HUMAN	RPL22	15 kDa	10
E3 ubiquitin-protein ligase RNF138 OS=Homo sapiens OX=9606 GN=RNF138 PE=1 SV=1	RN138_HUMAN	RNF138	28 kDa	10
Glyceraldehyde-3-phosphate dehydrogenase OS=Homo sapiens OX=9606 GN=GAPDH PE=1 SV=3	G3P_HUMAN	GAPDH	36 kDa	9
60S ribosomal protein L11 OS=Homo sapiens OX=9606 GN=RPL11 PE=1 SV=2	RL11_HUMAN	RPL11	20 kDa	9
60S ribosomal protein L17 OS=Homo sapiens OX=9606 GN=RPL17 PE=1 SV=3	RL17_HUMAN	RPL17	21 kDa	9
DnaJ homolog subfamily C member 7 OS=Homo sapiens OX=9606 GN=DNAJC7 PE=1 SV=2	DNJC7_HUMAN	DNAJC7	56 kDa	9
Forkhead box protein K2 OS=Homo sapiens OX=9606 GN=FOXK2 PE=1 SV=3	FOXK2_HUMAN	FOXK2	69 kDa	9
Microtubule-associated protein 4 OS=Homo sapiens OX=9606 GN=MAP4 PE=1 SV=3	MAP4_HUMAN	MAP4	121 kDa	9
Cyclic AMP-dependent transcription factor ATF-2 OS=Homo sapiens OX=9606 GN=ATF2 PE=1 SV=4	ATF2_HUMAN	ATF2	55 kDa	9
Kinesin-like protein KIFC1 OS=Homo sapiens OX=9606 GN=KIFC1 PE=1 SV=2	KIFC1_HUMAN	KIFC1	74 kDa	9
Microspherule protein 1 OS=Homo sapiens OX=9606 GN=MCRS1 PE=1 SV=1	MCRS1_HUMAN	MCRS1	52 kDa	9
Nibrin OS=Homo sapiens OX=9606 GN=NBN PE=1 SV=1	NBN_HUMAN	NBN	85 kDa	9
Alpha-1-antitrypsin OS=Homo sapiens OX=9606 GN=SERPINA1 PE=1 SV=3	A1AT_HUMAN	SERPINA1	47 kDa	8
Peroxiredoxin-6 OS=Homo sapiens OX=9606 GN=PRDX6 PE=1 SV=3	PRDX6_HUMAN	PRDX6	25 kDa	8
Poly(rC)-binding protein 2 OS=Homo sapiens OX=9606 GN=PCBP2 PE=1 SV=1	PCBP2_HUMAN	PCBP2	39 kDa	8
40S ribosomal protein S2 OS=Homo sapiens OX=9606 GN=RPS2 PE=1 SV=2	RS2_HUMAN	RPS2	31 kDa	8
40S ribosomal protein S19 OS=Homo sapiens OX=9606 GN=RPS19 PE=1 SV=2	RS19_HUMAN	RPS19	16 kDa	8
Chromobox protein homolog 3 OS=Homo sapiens OX=9606 GN=CBX3 PE=1 SV=4	CBX3_HUMAN	CBX3	21 kDa	8
40S ribosomal protein S7 OS=Homo sapiens OX=9606 GN=RPS7 PE=1 SV=1	RS7_HUMAN	RPS7	22 kDa	8
Calcyclin-binding protein OS=Homo sapiens OX=9606 GN=CACYBP PE=1 SV=2	CYBP_HUMAN	CACYBP	26 kDa	8
60S ribosomal protein L23 OS=Homo sapiens OX=9606 GN=RPL23 PE=1 SV=1	RL23_HUMAN	RPL23	15 kDa	8
Beta-arrestin-2 OS=Homo sapiens OX=9606 GN=ARRB2 PE=1 SV=2	ARRB2_HUMAN	ARRB2	46 kDa	8
60S ribosomal protein L10 OS=Homo sapiens OX=9606 GN=RPL10 PE=1 SV=4	RL10_HUMAN	RPL10	25 kDa	8
Protein dpy-30 homolog OS=Homo sapiens OX=9606 GN=DPY30 PE=1 SV=1	DPY30_HUMAN	DPY30	11 kDa	8
Casein kinase I isoform alpha OS=Homo sapiens OX=9606 GN=CSNK1A1 PE=1 SV=2	KC1A_HUMAN	CSNK1A1	39 kDa	8
Protein regulator of cytokinesis 1 OS=Homo sapiens OX=9606 GN=PRC1 PE=1 SV=2	PRC1_HUMAN	PRC1	72 kDa	8
60S ribosomal protein L3 OS=Homo sapiens OX=9606 GN=RPL3 PE=1 SV=2	RL3_HUMAN	RPL3	46 kDa	8
Casein kinase I isoform epsilon OS=Homo sapiens OX=9606 GN=CSNK1E PE=1 SV=1	KC1E_HUMAN	CSNK1E	47 kDa	8
Putative RNA-binding protein 15B OS=Homo sapiens OX=9606 GN=RBM15B PE=1 SV=3	RB15B_HUMAN	RBM15B	97 kDa	8
F-actin-capping protein subunit alpha-1 OS=Homo sapiens OX=9606 GN=CAPZA1 PE=1 SV=3	CAZA1_HUMAN	CAPZA1	33 kDa	7
D-3-phosphoglycerate dehydrogenase OS=Homo sapiens OX=9606 GN=PHGDH PE=1 SV=4	SERA_HUMAN	PHGDH	57 kDa	7
Serine/threonine-protein phosphatase 2A 65 kDa regulatory subunit A alpha isoform OS=Homo sapiens OX=9606 GN=PPP2R1A PE=1 SV=4	2AAA_HUMAN	PPP2R1A	65 kDa	7
60S ribosomal protein L13 OS=Homo sapiens OX=9606 GN=RPL13 PE=1 SV=4	RL13_HUMAN	RPL13	24 kDa	7
Protein RCC2 OS=Homo sapiens OX=9606 GN=RCC2 PE=1 SV=2	RCC2_HUMAN	RCC2	56 kDa	7
Complement component 1 Q subcomponent-binding protein, mitochondrial OS=Homo sapiens OX=9606 GN=C1QBP PE=1 SV=1	C1QBP_HUMAN	C1QBP	31 kDa	7
Peroxiredoxin-2 OS=Homo sapiens OX=9606 GN=PRDX2 PE=1 SV=5	PRDX2_HUMAN	PRDX2	22 kDa	7
Luc7-like protein 3 OS=Homo sapiens OX=9606 GN=LUC7L3 PE=1 SV=2	LC7L3_HUMAN	LUC7L3	51 kDa	7
Multiple myeloma tumor-associated protein 2 OS=Homo sapiens OX=9606 GN=MMTAG2 PE=1 SV=1	MMTA2_HUMAN	MMTAG2	29 kDa	7
DNA-directed RNA polymerase, mitochondrial OS=Homo sapiens OX=9606 GN=POLRMT PE=1 SV=2	RPOM_HUMAN	POLRMT	139 kDa	7
Cyclic AMP-dependent transcription factor ATF-7 OS=Homo sapiens OX=9606 GN=ATF7 PE=1 SV=2	ATF7_HUMAN	ATF7	53 kDa	7
Pyruvate kinase PKM OS=Homo sapiens OX=9606 GN=PKM PE=1 SV=4	KPYM_HUMAN	PKM	58 kDa	6
14-3-3 protein theta OS=Homo sapiens OX=9606 GN=YWHAQ PE=1 SV=1	1433T_HUMAN	YWHAQ	28 kDa	6
Heterogeneous nuclear ribonucleoprotein K OS=Homo sapiens OX=9606 GN=HNRNPK PE=1 SV=1	HNRPK_HUMAN	HNRNPK	51 kDa	6
S-phase kinase-associated protein 1 OS=Homo sapiens OX=9606 GN=SKP1 PE=1 SV=2	SKP1_HUMAN	SKP1	19 kDa	6
Histone H1.2 OS=Homo sapiens OX=9606 GN=HIST1H1C PE=1 SV=2	H12_HUMAN	HIST1H1C	21 kDa	6
Cyclin-dependent kinase 4 OS=Homo sapiens OX=9606 GN=CDK4 PE=1 SV=2	CDK4_HUMAN	CDK4	34 kDa	6
Forkhead box protein K1 OS=Homo sapiens OX=9606 GN=FOXK1 PE=1 SV=1	FOXK1_HUMAN	FOXK1	75 kDa	6
Aprataxin OS=Homo sapiens OX=9606 GN=APTX PE=1 SV=2	APTX_HUMAN	APTX	41 kDa	6
mRNA export factor OS=Homo sapiens OX=9606 GN=RAE1 PE=1 SV=1	RAE1L_HUMAN	RAE1	41 kDa	6
Protein ECT2 OS=Homo sapiens OX=9606 GN=ECT2 PE=1 SV=4	ECT2_HUMAN	ECT2	104 kDa	6
Bifunctional methylenetetrahydrofolate dehydrogenase/cyclohydrolase, mitochondrial OS=Homo sapiens OX=9606 GN=MTHFD2 PE=1 SV=2	MTDC_HUMAN	MTHFD2	38 kDa	6
Kinesin-like protein KIF2A OS=Homo sapiens OX=9606 GN=KIF2A PE=1 SV=3	KIF2A_HUMAN	KIF2A	80 kDa	6
Purine nucleoside phosphorylase OS=Homo sapiens OX=9606 GN=PNP PE=1 SV=2	PNPH_HUMAN	PNP	32 kDa	6
Histone deacetylase 6 OS=Homo sapiens OX=9606 GN=HDAC6 PE=1 SV=2	HDAC6_HUMAN	HDAC6	131 kDa	5
T-complex protein 1 subunit epsilon OS=Homo sapiens OX=9606 GN=CCT5 PE=1 SV=1	TCPE_HUMAN	CCT5	60 kDa	5
14-3-3 protein epsilon OS=Homo sapiens OX=9606 GN=YWHAE PE=1 SV=1	1433E_HUMAN	YWHAE	29 kDa	5
Transcription factor AP-1 OS=Homo sapiens OX=9606 GN=JUN PE=1 SV=2	JUN_HUMAN	JUN	36 kDa	5
Cyclin-dependent kinase inhibitor 2A OS=Homo sapiens OX=9606 GN=CDKN2A PE=1 SV=2	CDN2A_HUMAN	CDKN2A	17 kDa	5
DNA damage-binding protein 1 OS=Homo sapiens OX=9606 GN=DDB1 PE=1 SV=1	DDB1_HUMAN	DDB1	127 kDa	5
Ribosomal RNA processing protein 1 homolog B OS=Homo sapiens OX=9606 GN=RRP1B PE=1 SV=3	RRP1B_HUMAN	RRP1B	84 kDa	5
BUB3-interacting and GLEBS motif-containing protein ZNF207 OS=Homo sapiens OX=9606 GN=ZNF207 PE=1 SV=1	ZN207_HUMAN	ZNF207	51 kDa	5
Cyclic AMP-responsive element-binding protein 1 OS=Homo sapiens OX=9606 GN=CREB1 PE=1 SV=2	CREB1_HUMAN	CREB1	37 kDa	5
Serine/threonine-protein kinase Chk1 OS=Homo sapiens OX=9606 GN=CHEK1 PE=1 SV=2	CHK1_HUMAN	CHEK1	54 kDa	5
Integrin-linked kinase-associated serine/threonine phosphatase 2C OS=Homo sapiens OX=9606 GN=ILKAP PE=1 SV=1	ILKAP_HUMAN	ILKAP	43 kDa	5
Importin subunit alpha-1 OS=Homo sapiens OX=9606 GN=KPNA2 PE=1 SV=1	IMA1_HUMAN	KPNA2	58 kDa	5
ATP synthase subunit beta, mitochondrial OS=Homo sapiens OX=9606 GN=ATP5B PE=1 SV=3	ATPB_HUMAN	ATP5B	57 kDa	4
Cofilin-1 OS=Homo sapiens OX=9606 GN=CFL1 PE=1 SV=3	COF1_HUMAN	CFL1	19 kDa	4
T-complex protein 1 subunit gamma OS=Homo sapiens OX=9606 GN=CCT3 PE=1 SV=4	TCPG_HUMAN	CCT3	61 kDa	4
T-complex protein 1 subunit delta OS=Homo sapiens OX=9606 GN=CCT4 PE=1 SV=4	TCPD_HUMAN	CCT4	58 kDa	4
Peroxiredoxin-4 OS=Homo sapiens OX=9606 GN=PRDX4 PE=1 SV=1	PRDX4_HUMAN	PRDX4	31 kDa	4
Macrophage migration inhibitory factor OS=Homo sapiens OX=9606 GN=MIF PE=1 SV=4	MIF_HUMAN	MIF	12 kDa	4
GTP-binding nuclear protein Ran OS=Homo sapiens OX=9606 GN=RAN PE=1 SV=3	RAN_HUMAN	RAN	24 kDa	4
Protein SET OS=Homo sapiens OX=9606 GN=SET PE=1 SV=3	SET_HUMAN	SET	33 kDa	4
Serine/threonine-protein phosphatase 2A catalytic subunit alpha isoform OS=Homo sapiens OX=9606 GN=PPP2CA PE=1 SV=1	PP2AA_HUMAN	PPP2CA	36 kDa	4
40S ribosomal protein S14 OS=Homo sapiens OX=9606 GN=RPS14 PE=1 SV=3	RS14_HUMAN	RPS14	16 kDa	4
Probable ATP-dependent RNA helicase DDX5 OS=Homo sapiens OX=9606 GN=DDX5 PE=1 SV=1	DDX5_HUMAN	DDX5	69 kDa	4
Cystatin-B OS=Homo sapiens OX=9606 GN=CSTB PE=1 SV=2	CYTB_HUMAN	CSTB	11 kDa	4
Ribose-phosphate pyrophosphokinase 1 OS=Homo sapiens OX=9606 GN=PRPS1 PE=1 SV=2	PRPS1_HUMAN	PRPS1	35 kDa	4
Developmentally-regulated GTP-binding protein 1 OS=Homo sapiens OX=9606 GN=DRG1 PE=1 SV=1	DRG1_HUMAN	DRG1	41 kDa	4
Splicing factor, proline- and glutamine-rich OS=Homo sapiens OX=9606 GN=SFPQ PE=1 SV=2	SFPQ_HUMAN	SFPQ	76 kDa	4
60S ribosomal protein L36a OS=Homo sapiens OX=9606 GN=RPL36A PE=1 SV=2	RL36A_HUMAN (+1)	RPL36A	12 kDa	4
Maternal embryonic leucine zipper kinase OS=Homo sapiens OX=9606 GN=MELK PE=1 SV=3	MELK_HUMAN	MELK	75 kDa	4
Protein FRG1 OS=Homo sapiens OX=9606 GN=FRG1 PE=1 SV=1	FRG1_HUMAN	FRG1	29 kDa	4
RNA polymerase II elongation factor ELL OS=Homo sapiens OX=9606 GN=ELL PE=1 SV=1	ELL_HUMAN	ELL	68 kDa	4
DNA oxidative demethylase ALKBH2 OS=Homo sapiens OX=9606 GN=ALKBH2 PE=1 SV=1	ALKB2_HUMAN	ALKBH2	29 kDa	4
Poly [ADP-ribose] polymerase 1 OS=Homo sapiens OX=9606 GN=PARP1 PE=1 SV=4	PARP1_HUMAN	PARP1	113 kDa	4
Granulins OS=Homo sapiens OX=9606 GN=GRN PE=1 SV=2	GRN_HUMAN	GRN	64 kDa	4
Transcription factor jun-D OS=Homo sapiens OX=9606 GN=JUND PE=1 SV=3	JUND_HUMAN	JUND	35 kDa	4
Zinc phosphodiesterase ELAC protein 2 OS=Homo sapiens OX=9606 GN=ELAC2 PE=1 SV=2	RNZ2_HUMAN	ELAC2	92 kDa	4
Succinate dehydrogenase [ubiquinone] flavoprotein subunit, mitochondrial OS=Homo sapiens OX=9606 GN=SDHA PE=1 SV=2	SDHA_HUMAN	SDHA	73 kDa	3
Histone H2A type 1-C OS=Homo sapiens OX=9606 GN=HIST1H2AC PE=1 SV=3	H2A1C_HUMAN (+6)	HIST1H2AC	14 kDa	3
40S ribosomal protein S18 OS=Homo sapiens OX=9606 GN=RPS18 PE=1 SV=3	RS18_HUMAN	RPS18	18 kDa	3
T-complex protein 1 subunit theta OS=Homo sapiens OX=9606 GN=CCT8 PE=1 SV=4	TCPQ_HUMAN	CCT8	60 kDa	3
40S ribosomal protein S6 OS=Homo sapiens OX=9606 GN=RPS6 PE=1 SV=1	RS6_HUMAN	RPS6	29 kDa	3
Ubiquitin carboxyl-terminal hydrolase 7 OS=Homo sapiens OX=9606 GN=USP7 PE=1 SV=2	UBP7_HUMAN	USP7	128 kDa	3
40S ribosomal protein S11 OS=Homo sapiens OX=9606 GN=RPS11 PE=1 SV=3	RS11_HUMAN	RPS11	18 kDa	3
HMG box transcription factor BBX OS=Homo sapiens OX=9606 GN=BBX PE=1 SV=1	BBX_HUMAN	BBX	105 kDa	3
Protein CMSS1 OS=Homo sapiens OX=9606 GN=CMSS1 PE=1 SV=2	CMS1_HUMAN	CMSS1	32 kDa	3
Cancer-related nucleoside-triphosphatase OS=Homo sapiens OX=9606 GN=NTPCR PE=1 SV=1	NTPCR_HUMAN	NTPCR	21 kDa	3
G protein-coupled receptor kinase 6 OS=Homo sapiens OX=9606 GN=GRK6 PE=1 SV=2	GRK6_HUMAN	GRK6	66 kDa	3
Splicing factor 3B subunit 6 OS=Homo sapiens OX=9606 GN=SF3B6 PE=1 SV=1	SF3B6_HUMAN	SF3B6	15 kDa	3
S1 RNA-binding domain-containing protein 1 OS=Homo sapiens OX=9606 GN=SRBD1 PE=1 SV=2	SRBD1_HUMAN	SRBD1	112 kDa	3
Zinc finger MYM-type protein 1 OS=Homo sapiens OX=9606 GN=ZMYM1 PE=1 SV=1	ZMYM1_HUMAN	ZMYM1	129 kDa	3
Vacuolar protein sorting-associated protein 35 OS=Homo sapiens OX=9606 GN=VPS35 PE=1 SV=2	VPS35_HUMAN	VPS35	92 kDa	3
tRNA wybutosine-synthesizing protein 3 homolog OS=Homo sapiens OX=9606 GN=TYW3 PE=2 SV=2	TYW3_HUMAN	TYW3	30 kDa	3
40S ribosomal protein S9 OS=Homo sapiens OX=9606 GN=RPS9 PE=1 SV=3	RS9_HUMAN	RPS9	23 kDa	3
T-complex protein 1 subunit beta OS=Homo sapiens OX=9606 GN=CCT2 PE=1 SV=4	TCPB_HUMAN	CCT2	57 kDa	2
Serum albumin OS=Homo sapiens OX=9606 GN=ALB PE=1 SV=2	ALBU_HUMAN	ALB	69 kDa	2
Cystathionine beta-synthase-like protein OS=Homo sapiens OX=9606 GN=CBSL PE=1 SV=1	CBSL_HUMAN (+1)	CBSL	61 kDa	2
Eukaryotic translation initiation factor 5A-1 OS=Homo sapiens OX=9606 GN=EIF5A PE=1 SV=2	IF5A1_HUMAN	EIF5A	17 kDa	2
Trypsin-1 OS=Homo sapiens OX=9606 GN=PRSS1 PE=1 SV=1	TRY1_HUMAN	PRSS1	27 kDa	2
Deoxyuridine 5'-triphosphate nucleotidohydrolase, mitochondrial OS=Homo sapiens OX=9606 GN=DUT PE=1 SV=4	DUT_HUMAN	DUT	27 kDa	2
Proteasome activator complex subunit 1 OS=Homo sapiens OX=9606 GN=PSME1 PE=1 SV=1	PSME1_HUMAN	PSME1	29 kDa	2
60S ribosomal protein L12 OS=Homo sapiens OX=9606 GN=RPL12 PE=1 SV=1	RL12_HUMAN	RPL12	18 kDa	2
Histone H2B type 1-B OS=Homo sapiens OX=9606 GN=HIST1H2BB PE=1 SV=2	H2B1B_HUMAN (+13)	HIST1H2BB	14 kDa	2
Nuclease-sensitive element-binding protein 1 OS=Homo sapiens OX=9606 GN=YBX1 PE=1 SV=3	YBOX1_HUMAN	YBX1	36 kDa	2
Alpha-enolase OS=Homo sapiens OX=9606 GN=ENO1 PE=1 SV=2	ENOA_HUMAN	ENO1	47 kDa	2
60S ribosomal protein L18 OS=Homo sapiens OX=9606 GN=RPL18 PE=1 SV=2	RL18_HUMAN	RPL18	22 kDa	2
60S ribosomal protein L23a OS=Homo sapiens OX=9606 GN=RPL23A PE=1 SV=1	RL23A_HUMAN	RPL23A	18 kDa	2
Prefoldin subunit 2 OS=Homo sapiens OX=9606 GN=PFDN2 PE=1 SV=1	PFD2_HUMAN	PFDN2	17 kDa	2
Thioredoxin-dependent peroxide reductase, mitochondrial OS=Homo sapiens OX=9606 GN=PRDX3 PE=1 SV=3	PRDX3_HUMAN	PRDX3	28 kDa	2
DnaJ homolog subfamily A member 1 OS=Homo sapiens OX=9606 GN=DNAJA1 PE=1 SV=2	DNJA1_HUMAN	DNAJA1	45 kDa	2
40S ribosomal protein S13 OS=Homo sapiens OX=9606 GN=RPS13 PE=1 SV=2	RS13_HUMAN	RPS13	17 kDa	2
Myosin light polypeptide 6 OS=Homo sapiens OX=9606 GN=MYL6 PE=1 SV=2	MYL6_HUMAN	MYL6	17 kDa	2
Myosin regulatory light chain 12A OS=Homo sapiens OX=9606 GN=MYL12A PE=1 SV=2	ML12A_HUMAN (+1)	MYL12A	20 kDa	2
40S ribosomal protein S25 OS=Homo sapiens OX=9606 GN=RPS25 PE=1 SV=1	RS25_HUMAN	RPS25	14 kDa	2
Transcription elongation factor, mitochondrial OS=Homo sapiens OX=9606 GN=TEFM PE=1 SV=1	TEFM_HUMAN	TEFM	42 kDa	2
TAR DNA-binding protein 43 OS=Homo sapiens OX=9606 GN=TARDBP PE=1 SV=1	TADBP_HUMAN	TARDBP	45 kDa	2
tRNA (cytosine(34)-C(5))-methyltransferase OS=Homo sapiens OX=9606 GN=NSUN2 PE=1 SV=2	NSUN2_HUMAN	NSUN2	86 kDa	2
Casein kinase I isoform gamma-1 OS=Homo sapiens OX=9606 GN=CSNK1G1 PE=1 SV=1	KC1G1_HUMAN (+1)	CSNK1G1	49 kDa	2
tRNA pseudouridine synthase A OS=Homo sapiens OX=9606 GN=PUS1 PE=1 SV=3	TRUA_HUMAN	PUS1	47 kDa	2
Protein S100-A7 OS=Homo sapiens OX=9606 GN=S100A7 PE=1 SV=4	S10A7_HUMAN	S100A7	11 kDa	2
Retinoblastoma-binding protein 5 OS=Homo sapiens OX=9606 GN=RBBP5 PE=1 SV=2	RBBP5_HUMAN	RBBP5	59 kDa	2
T-complex protein 1 subunit alpha OS=Homo sapiens OX=9606 GN=TCP1 PE=1 SV=1	TCPA_HUMAN	TCP1	60 kDa	1
CTP synthase 1 OS=Homo sapiens OX=9606 GN=CTPS1 PE=1 SV=2	PYRG1_HUMAN	CTPS1	67 kDa	1
Creatine kinase B-type OS=Homo sapiens OX=9606 GN=CKB PE=1 SV=1	KCRB_HUMAN	CKB	43 kDa	1
KH domain-containing, RNA-binding, signal transduction-associated protein 1 OS=Homo sapiens OX=9606 GN=KHDRBS1 PE=1 SV=1	KHDR1_HUMAN	KHDRBS1	48 kDa	1
Heterogeneous nuclear ribonucleoprotein H OS=Homo sapiens OX=9606 GN=HNRNPH1 PE=1 SV=4	HNRH1_HUMAN	HNRNPH1	49 kDa	1
Histone H4 OS=Homo sapiens OX=9606 GN=HIST1H4A PE=1 SV=2	H4_HUMAN	HIST1H4A	11 kDa	1
Cysteine and glycine-rich protein 2 OS=Homo sapiens OX=9606 GN=CSRP2 PE=1 SV=3	CSRP2_HUMAN	CSRP2	21 kDa	1
Histone-arginine methyltransferase CARM1 OS=Homo sapiens OX=9606 GN=CARM1 PE=1 SV=3	CARM1_HUMAN	CARM1	66 kDa	1
Chromobox protein homolog 5 OS=Homo sapiens OX=9606 GN=CBX5 PE=1 SV=1	CBX5_HUMAN	CBX5	22 kDa	1

## Sheet: ASXL3-F10 purification
Identified Proteins	Accession Number	Alternate ID	Molecular Weight	GFP	GFP-ASXL3-F10
Moesin OS=Homo sapiens OX=9606 GN=MSN PE=1 SV=3	MOES_HUMAN	MSN	68 kDa	0	15
Keratin, type II cytoskeletal 7 OS=Homo sapiens OX=9606 GN=KRT7 PE=1 SV=5	K2C7_HUMAN	KRT7	51 kDa	0	13
Tropomyosin alpha-3 chain OS=Homo sapiens OX=9606 GN=TPM3 PE=1 SV=2	TPM3_HUMAN	TPM3	33 kDa	0	11
Bromodomain-containing protein 4 OS=Homo sapiens OX=9606 GN=BRD4 PE=1 SV=2	BRD4_HUMAN	BRD4	152 kDa	0	10
Putative Polycomb group protein ASXL3 OS=Homo sapiens OX=9606 GN=ASXL3 PE=2 SV=3	ASXL3_HUMAN	ASXL3	242 kDa	0	9
Keratin, type I cytoskeletal 17 OS=Homo sapiens OX=9606 GN=KRT17 PE=1 SV=2	K1C17_HUMAN	KRT17	48 kDa	0	8
U2 small nuclear ribonucleoprotein A' OS=Homo sapiens OX=9606 GN=SNRPA1 PE=1 SV=2	RU2A_HUMAN	SNRPA1	28 kDa	0	7
Ubiquitin-40S ribosomal protein S27a OS=Homo sapiens OX=9606 GN=RPS27A PE=1 SV=2	RS27A_HUMAN	RPS27A	18 kDa	0	6
Isochorismatase domain-containing protein 2 OS=Homo sapiens OX=9606 GN=ISOC2 PE=1 SV=1	ISOC2_HUMAN	ISOC2	22 kDa	0	6
Protein disulfide-isomerase A3 OS=Homo sapiens OX=9606 GN=PDIA3 PE=1 SV=4	PDIA3_HUMAN	PDIA3	57 kDa	0	5
Clathrin heavy chain 1 OS=Homo sapiens OX=9606 GN=CLTC PE=1 SV=5	CLH1_HUMAN	CLTC	192 kDa	0	5
Serum albumin OS=Homo sapiens OX=9606 GN=ALB PE=1 SV=2	ALBU_HUMAN	ALB	69 kDa	0	5
Protein SET OS=Homo sapiens OX=9606 GN=SET PE=1 SV=3	SET_HUMAN	SET	33 kDa	0	5
Heterogeneous nuclear ribonucleoprotein L OS=Homo sapiens OX=9606 GN=HNRNPL PE=1 SV=2	HNRPL_HUMAN	HNRNPL	64 kDa	0	5
Transgelin-2 OS=Homo sapiens OX=9606 GN=TAGLN2 PE=1 SV=3	TAGL2_HUMAN	TAGLN2	22 kDa	0	4
Protein S100-A4 OS=Homo sapiens OX=9606 GN=S100A4 PE=1 SV=1	S10A4_HUMAN	S100A4	12 kDa	0	4
40S ribosomal protein S25 OS=Homo sapiens OX=9606 GN=RPS25 PE=1 SV=1	RS25_HUMAN	RPS25	14 kDa	0	4
Neuroblast differentiation-associated protein AHNAK OS=Homo sapiens OX=9606 GN=AHNAK PE=1 SV=2	AHNK_HUMAN	AHNAK	629 kDa	0	4
Chromobox protein homolog 3 OS=Homo sapiens OX=9606 GN=CBX3 PE=1 SV=4	CBX3_HUMAN	CBX3	21 kDa	0	4
40S ribosomal protein S18 OS=Homo sapiens OX=9606 GN=RPS18 PE=1 SV=3	RS18_HUMAN	RPS18	18 kDa	0	3
40S ribosomal protein S27 OS=Homo sapiens OX=9606 GN=RPS27 PE=1 SV=3	RS27_HUMAN	RPS27	9 kDa	0	3
60S ribosomal protein L23a OS=Homo sapiens OX=9606 GN=RPL23A PE=1 SV=1	RL23A_HUMAN	RPL23A	18 kDa	0	3
60S ribosomal protein L5 OS=Homo sapiens OX=9606 GN=RPL5 PE=1 SV=3	RL5_HUMAN	RPL5	34 kDa	0	3
Glucosidase 2 subunit beta OS=Homo sapiens OX=9606 GN=PRKCSH PE=1 SV=2	GLU2B_HUMAN	PRKCSH	59 kDa	0	3
D-3-phosphoglycerate dehydrogenase OS=Homo sapiens OX=9606 GN=PHGDH PE=1 SV=4	SERA_HUMAN	PHGDH	57 kDa	0	3
60S ribosomal protein L22 OS=Homo sapiens OX=9606 GN=RPL22 PE=1 SV=2	RL22_HUMAN	RPL22	15 kDa	0	2
Far upstream element-binding protein 1 OS=Homo sapiens OX=9606 GN=FUBP1 PE=1 SV=3	FUBP1_HUMAN	FUBP1	68 kDa	0	2
Serine/arginine-rich splicing factor 1 OS=Homo sapiens OX=9606 GN=SRSF1 PE=1 SV=2	SRSF1_HUMAN	SRSF1	28 kDa	0	2
