# Supplementary material for: ASXL3 bridges BRD4 to BAP1 complex and governs enhancer activity in small cell lung cancer
Source: Genome Med. 2020 Jul 15;12:63. doi: 10.1186/s13073-020-00760-3 (PMC7362484; doi:10.1186/s13073-020-00760-3)
Supplement: Supplementary file 7 — Additional file 7: Table S6. Genes that are co-regulated by BAP1 and ASXL3. [file 13073_2020_760_MOESM7_ESM.xlsx]

## Sheet: Genes regulated by ASXL3
Down	TNNT2		Up	KMT2D
	SLC15A1			PAFAH1B1
	PDZRN3			EIF2B1
	NUPR1			CCT3
	KLK11			FBXO9
	SUSD3			TAOK1
	STMN2			CNDP2
	CDKN1C			CHD8
	FZD2			PLXNA1
	MRC2			KMT2C
	SULT1E1			SFPQ
	INHBE			VAC14
	SYNPR			CIAPIN1
	HIF3A			SCAMP5
	FGF21			MYL6
	TEX19			MLX
	NDNF			KDM5A
	AMN			C1QBP
	MEF2B			CALM1
	FSTL1			ISG20L2
	FGF19			FUS
	INHBC			GRIK5
	SSTR1			ANXA6
	RP11-766F14.2			TAOK2
	ACSF2			ADSS
	DCST2			ZBTB7A
	FHL1			AREL1
	MET			DSCR3
	AKNA			KIAA1033
	STAC2			SKIV2L
	NDRG1			TRAPPC10
	TMEM200A			DDX56
	GJA3			SORT1
	CYBRD1			LSG1
	RSPO2			TNRC6C
	WNT11			TM9SF2
	IKZF3			PDK1
	FBN3			CRK
	ROR1			NOP9
	PTHLH			ATP6V1E1
	LPAR3			PTBP2
	HMCN2			ANKFY1
	TNFAIP8L3			GNA12
	ADAMTS7			HERC2
	RPH3A			POLR1C
	IGFBP4			ODC1
	TAL1			EMC8
	C6orf141			PSMD2
	IGF2BP2			AP2M1
	NID1			HIRA
	C6orf223			UGGT1
	THEMIS2			PAF1
	GUCY1B3			LETM1
	EDIL3			ABT1
	AQP4			DMWD
	PDGFRA			ARPC2
	CYP2J2			ENTPD4
	FAM167A			KIAA1468
	ZDHHC22			SF1
	TLR5			SMIM13
	LAMA1			ATP6V0E2
	GPR26			CBX6
	GPA33			ANKRD54
	FST			VDAC1
	GRIN2B			PSPC1
	CD8A			FAM168A
	COL1A2			KIF5C
	SYNPO			ANKRD11
	CLPSL2			PGP
	FEV			VPS39
	TRABD2B			MAPRE3
	PLAUR			SAP30BP
	SLC30A3			RNF11
	ST3GAL1			DYNC1LI2
	C1RL			PGAM5
	MB			UBR1
	NR5A2			LAGE3
	PRSS8			NFKBIB
	C19orf77			NCLN
	CD8B			NPLOC4
	FAM110C			LCOR
	GPR12			LRRC59
	CDH13			MRPL12
	PCK1			NEURL4
	ACSS1			C9orf69
	VEPH1			POLR1B
	TMIGD2			COA3
	S1PR1			DHX29
	CHRNA4			DHX9
	OLFML2A			ZNF37A
	CHST1			GPS1
	RBP7			HRAS
	ATHL1			NUDC
	TJP3			C18orf8
	GRP			PSENEN
	C22orf42			PSMD4
	SERPINB9			ELAC2
	PCK2			RNH1
	PLLP			TENM4
	MS4A15			TMEM8A
	GULP1			TOM1L2
	GABRA5			RRP12
	COLCA2			ATMIN
	NGEF			GALNT2
	ERBB4			SPTAN1
	DSG2			B3GAT3
	TAC3			LYPLA2
	SRL			ARPC5L
	FABP7			MRPS15
	ACVRL1			APRT
	PPAP2B			DYNLL1
	NKX6-2			DHDDS
	TSHZ3			PCNXL3
	COL6A2			MAPRE1
	KDELR3			RPL36AL
	DAPL1			DCTN5
	ASS1			POFUT1
	GSX2			PTGES2
	GPR144			TMEM208
	SLC43A1			RUNDC1
	ARHGAP36			NSUN2
	GIPC3			JMJD8
	COLCA1			RAPGEF2
	TMEM229B			ASB6
	C1QTNF4			AKIRIN1
	MKX			HNRNPH2
	METTL7A			HSPBP1
	GALNT12			PLEKHG2
	ITGBL1			LANCL2
	ACSS3			BYSL
	TMEM74B			MAP1A
	DNAI2			RABGAP1
	STON1			TTC13
	CNTN3			TIMM8B
	PTCHD1			NRAS
	ANKRD33B			DNASE1
	SLC47A1			CDC42SE1
	TTPA			TRAF3IP1
	GRIN3A			C14orf79
	CD34			PSMB6
	SIX5			PYGB
	SFRP5			FASTK
	PPAP2C			THBS3
	MPZL2			FSD1L
	SLC26A9			CHMP6
	FAM132B			ATP6V1C1
	TPM2			ATG2A
	NFIX			CNIH2
	HS6ST2			TSTA3
	DGAT2			CTDP1
	PRMT8			ATG16L1
	COL25A1			GALE
	VSTM2B			HSPH1
	IMPA2			PSKH1
	SCGN			TBCEL
	CLDN11			UROD
	CDH3			UTP11L
	LONRF3			PSMC5
	CYP27C1			CTU2
	GRM4			PFDN6
	PLA2G7			RAPGEF1
	TMCO4			L3MBTL2
	PAQR5			DPYSL5
	ABCC3			TRAPPC13
	ABCG4			STXBP5
	KCNG1			DHX16
	SMOC1			TRIM26
	SYT13			SRSF3
	MEGF6			ARFGEF2
	MFNG			C7orf50
	KCTD19			ZNF473
	CACNG5			MGAT4B
	ARAP3			ABCF1
	CLVS1			MEGF8
	ANKRD34B			YKT6
	PARVB			PSMD1
	PCSK9			TMEM55B
	NTN4			STX18
	TRIM7			TIGD5
	DACT2			DAGLA
	ST8SIA4			MCAT
	PCDH7			EVI5L
	BBC3			TSR1
	FAM131C			MCOLN1
	GPRIN3			NOP2
	GATM			SRM
	NAT16			PDPK1
	WDR86			NACAD
	HOXA13			DNAJB12
	TCF7L1			ANKRD36
	IGSF21			HNRNPM
	WNT5A			MYBBP1A
	TCEA3			PPP1R11
	CPS1			DDX51
	ISM2			VPS4B
	NKPD1			RGL1
	EFHD1			DGCR8
	LAMA2			ABCF2
	RERG			AP4E1
	STAC			RRP36
	NFATC1			CCDC94
	LCK			ADSL
	TLE6			FKTN
	RNF128			CTSD
	IFITM3			MRPS11
	SH2D2A			AP3D1
	MDFIC			VPS37B
	PTPN14			C11orf48
	SRPX			VPS53
	GDF15			PCSK7
	HTR3A			ADPRHL1
	PLEKHH2			CCDC90B
	TNNI1			HARS
	SERPINB6			MRPS23
	LGR6			ZNF594
	GPSM3			GRPEL1
	TMEM229A			VPS33A
	LANCL3			BTBD7
	FBXO27			APLP1
	KCNK9			TRAF4
	ROR2			ARPC4
	SLC7A11			HSD17B10
	AC103809.2			GFM1
	STAT5A			RIPK1
	KCNIP1			AGO1
	FHAD1			DDX52
	XKRX			BRMS1
	DOCK6			CPEB4
	FAM43A			HSPA8
	STC2			CNGB1
	ZFP36L1			SNX19
	ARHGAP9			FAM188A
	SLC9A5			MAPK8IP1
	APLN			ZNF202
	ADCYAP1			FAM13B
	CHST9			BSCL2
	GRM8			PPP6R1
	CLEC2D			PIGM
	AJUBA			PDF
	CRIM1			PIM2
	RARG			GADD45GIP1
	FGF13			IPPK
	NIPSNAP3B			PSME3
	GRM5			BCR
	CNN2			RNF40
	MYO1D			EID2
	LAD1			SIRT7
	TMCC3			ATP5G1
	PLIN3			DOHH
	PTGER3			SLC5A6
	PALD1			CLCN5
	WNT4			STX12
	SULF1			TWF1
	PHYHIP			NACC1
	PLEKHG6			ACP2
	SQRDL			CC2D1B
	PADI2			UBXN11
	TDRD6			GPS2
	VCAN			PANX1
	STOM			PES1
	CTSH			DGCR14
	WSCD2			RABL5
	SLIT3			GEN1
	POU2AF1			SSC5D
	PLP1			CCDC132
	RGMA			PUS1
	YAP1			GLYR1
	ATF3			ITPA
	MDFI			MOB3A
	NMUR2			IFRD2
	CHST6			FAM58A
	BDNF			LTV1
	CHRDL1			ORMDL2
	HTRA1			WWP2
	HSD11B2			CCDC86
	TMPRSS3			PRMT6
	SLC7A5			SLC27A4
	CYP27A1			KIN
	RAB25			MDN1
	PYROXD2			ICMT
	PDE3B			TIMM23
	NFIA			SNF8
	ICAM1			URB2
	KIAA1210			PGAM1
	TLE2			SDAD1
	FOXA2			ATP6V0E1
	DERL3			RPAP2
	PRSS16			SKA2
	SLC39A8			ADRM1
	ITGB5			MAPK8IP3
	PENK			GALNS
	EMP3			IGF2R
	SLC25A23			GPATCH4
	SYT12			C12orf4
	DNAJC5B			R3HCC1
	KCNF1			LDHA
	BMP3			AKT1S1
	NCAM2			TAF13
	NKAIN1			PSMC4
	COL9A3			MPV17L2
	CSPG5			SURF2
	FLNC			ZNF107
	IGSF10			APC
	F2R			GPR137
	RDM1			C11orf24
	LOXL4			NXF1
	PPM1J			DICER1
	TRIM47			CLP1
	PCDH8			RAB5C
	KCNK3			ENSA
	GIPR			VPS18
	SPOCK3			ZFHX2
	JDP2			CENPBD1
	IL22RA1			DDX49
	BMPR1B			ELAC1
	IGSF1			CHFR
	WDR72			TSSC4
	ZNF536			POLR1A
	ZYX			HCCS
	REST			CHUK
	SLCO2A1			ZNF75A
	ATF5			C9orf3
	KCTD12			ZFYVE26
	WIPF3			DIRC2
	C11orf87			AIMP2
	EXPH5			TMEM127
	FGF14			DHX37
	C1QL4			BOP1
	PLCD1			RNF25
	MAP3K15			COMMD9
	MGST1			CHPF2
	NRP2			GPATCH3
	JPH3			DNAJC14
	TRPC6			SURF6
	DDR2			LAMP1
	FAM149A			TTPAL
	DAB1			RRP7A
	ZDHHC15			SMPD1
	SEMA5B			TTBK1
	BMP6			FKBP11
	C3orf80			TSEN2
	CRIP3			SPRYD3
	TRH			SLC7A6
	PTPRU			TRMT1
	FUT1			SLC2A11
	COL18A1			ADAT1
	CDK18			ZFP3
	LRRC3DN			TUSC2
	SAMD13			MED17
	MACC1			ABCB8
	CRYBA2			TBC1D13
	ELK3			TOE1
	SYTL4			TMEM234
	TRAF1			PHF23
	MLXIPL			PIP4K2C
	PSTPIP2			YRDC
	PRRG1			ANAPC15
	GABRB2			FLAD1
	EMX1			KLHL18
	PPM1N			MFSD5
	CTD-2054N24.2			CCDC142
	EPHA2			PHLPP2
	SAMD4A			C12orf44
	MTMR11			POLR2L
	QRFPR			GNS
	C1QTNF1			MTHFR
	POU3F3			JMJD4
	SMO			TMEM104
	PDE1C			SLC43A2
	PCOLCE			WDR46
	PNMT			MFSD1
	TMC5			SDHAF2
	DEPTOR			CCDC137
	MPP1			FKRP
	GRAMD1C			B4GALT7
	ANKRD29			HN1
	ATP1B2			HEATR2
	RASA3			TPGS1
	IL17RE			MSRB1
	TPBG			TMEM175
	NUP62CL			SRP19
	FGFR2			MON1A
	GRASP			PPP2R5B
	CPNE5			PMM2
	PGR			ALG1
	PVALB			MRTO4
	CRB1			PNO1
	CA12			AAK1
	ASAP3			GEMIN7
	RIPPLY3			ATG4A
	LBX2			PRKAR2A
	N4BP2L1			ZNF778
	ALDH5A1			ETV1
	KIT			KLC2
	KIF19			WDR77
	GPR37			LENG1
	DDIT4			MEF2BNB
	CDH23			ASNA1
	HES7			METTL1
	KCNJ6			HEATR3
	C1orf204			RPS6KL1
	SLC29A4			NDOR1
	ACACB			GTF2H1
	PIK3R5			UTP20
	RAB31			AC005003.1
	TSC22D3			MTCH2
	FRMPD3			CHAC2
	CHODL			C9orf172
	KLF9			ZNF416
	WFDC2			TIMM10
	CLU			AP5Z1
	SORBS3			AEN
	TESC			ZNF512B
	FGF9			GRWD1
	RAB33A			HDHD1
	WBSCR17			DDX28
	FUCA2			FAM71E1
	KCNMB4			STOML1
	SGMS2			EBNA1BP2
	THRB			ZNF547
	RP11-169F17.1			DPP9
	FILIP1			FOXD4
	PTPRZ1			CROT
	ACVR1C			PTCH2
	TXNIP			KIF3B
	LEPR			KIAA0513
	TBX6			ARID3B
	S100A1			C16orf93
	DMBX1			ZNF268
	MPZ			GNG3
	TAGLN2			NCOA5
	NTNG2			ATP6V0D1
	MPPED1			C19orf24
	IL27RA			RPUSD1
	SERPINE2			UTP14A
	GXYLT2			TIMP4
	SORCS2			CDK5
	CPA5			SLC9A8
	HTATIP2			POLR3H
	MTHFD2			FAM203A
	UCN3			ETV5
	PPP2R2C			SHC4
	AGRN			TNFRSF12A
	PTP4A3			UBE3C
	MRAS			PIK3R3
	SLC17A7			ARPC3
	SHANK2			GMPPB
	CAPG			RP11-368I7.4
	MVP			DBNL
	LAYN			SLC38A7
	ESRRG			PPP1R10
	CBLN2			WDR4
	ZNF704			MRPL53
	ECEL1			ZNF596
	SAMD5			SLC25A10
	TMEM54			C16orf3
	PRKG2			LCMT2
	SLC45A3			ANKHD1-EIF4EBP3
	SYNGR4			POP1
	TSPAN11			SFXN2
	PPP1R32			C5orf55
	NTNG1			PRR22
	YPEL4			C7orf43
	YPEL2			C9orf169
	B3GNT5			ZNF583
	NLGN3			HIST1H2BD
	NMU			GBA
	MAN1A1			PROX2
	CSMD2			TFRC
	SOX2			RYR3
	NETO1			B3GALT6
	RCN3			CEP19
	SEMA3C			DNAJC30
	SLC8B1			PYCRL
	SLITRK4			CARD9
	ARHGEF6			COL17A1
	AK5			RSPH4A
	SLC30A10			HYAL3
	ABLIM1			KBTBD8
	OTOG			GJC2
	ROBO3			DOLK
	RREB1			HIST1H2AG
	COL4A3			ACTR3C
	MYLK			HIST2H2AA3
	AMER2			CCDC87
	ADM2			C21orf67
	ST8SIA2			CD160
	TFR2			TRAK2
	GDAP1L1			DUSP6
	MEGF11			SAMD15
	TMEM31			AC027307.3
	PHF11			RFTN2
	SLC7A14			IL20RB
	TMEM47			MT1X
	SYT2			GNG13
	SALL3			OVOL3
	RNF217			TSNAXIP1
	ADORA1			HIST1H1C
	EMID1			SPRY4
	SUSD4			C2orf16
	ARHGAP31			HIST1H2AC
	SULF2			DHRS2
	COL9A2			C12orf5
	ZNF423			PTPRC
	BOC			HIST1H4H
	PDLIM3			TGM3
	AMPH
	PRKCH
	HIBADH
	ADA
	LIN7A
	PTER
	SLC4A4
	LMO7
	PIK3IP1
	SORBS1
	SGPP2
	RUNX2
	HEATR4
	HOXD10
	CORO6
	LAMB2
	AMOT
	HYKK
	PROCA1
	UNC5D
	C1orf95
	CEBPB
	FAM211B
	SMIM20
	LAMB1
	FOXC1
	DDIT3
	PKIB
	ITPR2
	CD83
	GCNT1
	FAM114A1
	FAM78A
	ZNF395
	HCG27
	BMF
	SATB1
	LTBP1
	NAAA
	CHRNA3
	PTBP3
	MOB3C
	KCNJ4
	FAM84B
	P2RY1
	DYNC1I1
	CCDC102A
	FBLN1
	AMOTL1
	EMX2
	AGPAT2
	GRTP1
	SPRY2
	GNB4
	MCOLN2
	AMBN
	TMEM132E
	SLC8A1
	HSPB1
	LAMP3
	C17orf103
	PITPNM3
	CHAC1
	VEGFA
	PRODH
	UNC5A
	ABCG1
	GLDC
	PROS1
	DMRTA1
	FZD4
	RASD2
	DOC2A
	FCHSD1
	SPRY3
	SYDE2
	BAALC
	COL16A1
	BNC2
	POU3F2
	NT5M
	CCDC85A
	FCGRT
	NEK6
	FEZ1
	SLC25A27
	SLC2A13
	ELOVL6
	DIAPH2
	PAX9
	SLC16A9
	LGI2
	LAMA3
	PRKD1
	DDC
	CREG2
	C14orf37
	TBC1D1
	PTN
	CDH7
	IL4R
	PRPS2
	TMEM163
	SOX9
	HPCAL4
	PTH2R
	VSTM2A
	NHS
	TGIF2
	GAB1
	TOX2
	BGLAP
	PPEF1
	SGSM1
	ARHGEF19
	PTPRK
	OSBPL10
	OAS3
	RARB
	ASNS
	EBF4
	GSDMB
	BCL2
	CACNA2D2
	PPFIA4
	EPB41L2
	FAM189A1
	GADD45A
	EGFR
	TNFAIP8
	STEAP3
	HHEX
	GSTM2
	FAM129A
	NR3C1
	CHRNB1
	SLC6A15
	NOD1
	MXI1
	GSN
	PREX1
	KLRG2
	PAX6
	FRMD3
	NHSL1
	FOXN3
	OTUD1
	TOX
	KCND3
	HPSE
	OGFRL1
	SLC44A1
	TRIB3
	BCL6
	GJB2
	JAM2
	PSAT1
	CA14
	LTBP2
	SPOCK2
	KCNQ5
	LPAR2
	MAML3
	TEAD4
	CLIP2
	RNF152
	MLTK
	MTL5
	CHMP3
	SH3KBP1
	HAUS4
	MN1
	CDCA7L
	HDAC9
	NOTCH2
	RIMS3
	CCDC3
	DSEL
	MCAM
	LPPR4
	TSKU
	PDE5A
	STOX2
	FOSL2
	LAMB3
	NT5DC1
	KIAA1522
	CRTAP
	ZC3H6
	BSPRY
	KLHL24
	FSCN1
	NPTX1
	ID4
	STK3
	CLYBL
	H6PD
	PNPLA3
	PHGDH
	NPTXR
	STXBP6
	TXNRD3
	NR2F2
	PDCD4
	IFIH1
	PM20D2
	IFNGR2
	KCNB1
	FADS3
	XBP1
	TTC39B
	PCBP3
	FRMD4B
	PELI1
	HR
	TUBE1
	SYT7
	RASAL1
	AFF3
	ACBD7
	OPN3
	SWAP70
	SLC3A2
	LPHN3
	DLGAP1
	CEBPG
	FAM131B
	HLA-A
	JPH1
	PAQR8
	PHACTR2
	ASXL3
	ITGB1
	CA8
	FAM189A2
	SLMO1
	UACA
	PRKAR2B
	UBE2QL1
	DNPH1
	RBM15
	DDAH2
	SV2A
	TCF4
	ELK4
	RBM20
	MACROD1
	RNF182
	SLC2A12
	CITED2
	PCDH17
	DLGAP3
	ST14
	TCF7L2
	KIAA1377
	HMG20B
	ZNF217
	CLMN
	PDE8B
	CEP44
	KIAA1644
	HEBP1
	RLIM
	CPLX1
	GPD2
	TMEM30B
	IDH2
	LRP10
	CRABP1
	COL22A1
	ARHGEF4
	FAM174B
	RNF150
	ATP1A3
	NFIB
	IRF6
	FBLN7
	LTBP4
	FBXL4
	CCNB1IP1
	ZNF548
	SMARCD3
	MXD3
	GPR63
	DNAH10OS
	CTSF
	TMTC4
	EIF4E3
	TRIQK
	MEOX2
	GCLC
	RAB28
	NECAB1
	TRMT11
	PLAG1
	ME3
	BEGAIN
	TRIM29
	ISYNA1
	IRS1
	ATF4
	PYGO1
	ZBTB10
	NXPH4
	TRIB2
	RHOBTB3
	GPR161
	CBS
	LRRC20
	SHOX2
	CTSB
	MAN2A1
	EPHB2
	RHBDL3
	FAM83G
	DACT1
	FOXD2
	CHPT1
	MGAT5B
	GARS
	FN1
	GRB7
	PPARGC1A
	EPS8L2
	NREP
	POC1B
	TWIST1
	CNKSR3
	PTPRN
	C11orf54
	UBAC2
	DDR1
	KCNK1
	IMPACT
	TMEM44
	FAM172A
	GAS6
	TSPO
	KCNC1
	PPP1R15B
	FOXM1
	CNTLN
	BMP8B
	ELOVL2
	SIPA1L3
	SYNGR1
	EIF2D
	NBR1
	RBMS1
	RNF169
	RABGAP1L
	RBM12B
	ABCA5
	ZFP36L2
	EML6
	JMY
	XPOT
	ITGAV
	SOCS5
	ANO6
	DFNB31
	EIF1
	CLVS2
	FUNDC2
	ASIC1
	ATXN7L2
	MYO1E
	MAT2B
	HSPA2
	LPCAT4
	RNF157
	TDRP
	C17orf58
	TNNT1
	KLHL14
	CPE
	ZFAND1
	EIF4B
	BARD1
	GAB2
	AARS
	RCN1
	ZDHHC2
	NRSN1
	SMARCA2
	TMEM106B
	WWC2
	LMAN1
	ABTB1
	FAM107B
	MRAP2
	FOXO3
	WSCD1
	OXCT2
	THAP2
	ST6GAL2
	SH3BP4
	DPY19L1
	ATXN3
	PCGF5
	RPA1
	BCORL1
	KLHL13
	SLC36A4
	RSAD1
	TPCN1
	GAD1
	NAB1
	CD55
	UNC5B
	ANKRD18A
	ARL4C
	RNF144A
	KIAA1430
	PPP1R9B
	ERMP1
	YPEL5
	PSD3
	RAVER2
	IGBP1
	HSF4
	FSTL5
	SLC1A5
	TSC22D2
	PTAR1
	ZBTB8B
	PAX5
	MANEA
	MBNL2
	PALLD
	GALNT16
	NINL
	TMEM123
	HIP1
	2019-09-03
	MPST
	NUSAP1
	GPT2
	ATF7IP
	CPLX2
	R3HDM2
	SIM1
	RALGPS2
	VCPIP1
	ALDH2
	HECA
	KANK2
	ARL5B
	C1orf115
	CXXC4
	IRX3
	FAM129B
	SYT4
	CAPN2
	BMP7
	SUMF2
	IRF2BP2
	HMGB2
	CCNA2
	SEPN1
	JADE1
	WDR27
	SP1
	ITPR3
	YPEL3
	TARS
	ARGLU1
	PDZD4
	KIF2C
	DUT
	MCM6
	OGT

## Sheet: Genes regulated by BAP1
Down	DACT2		Up	DNAJA1
	CLVS1			SRRT
	TH			WDR6
	PLSCR4			NINL
	NR0B1			ZNF318
	PLEKHA4			MPRIP
	MICB			DPYSL5
	SLC18A1			SUGP2
	XKRX			CRK
	CD109			TXLNA
	RBM43			CPSF7
	DCC			FAM219B
	PPM1N			SFPQ
	SAMD13			HMGB3
	RXFP3			HP1BP3
	OLFM3			ATP6V0A1
	RBM20			KIAA0100
	GPR39			UCK1
	GRAMD1C			DENR
	CRB1			LIG1
	AQP4			KIAA1211
	CTSF			AP3B2
	AC007461.1			CUL7
	KIAA0040			PDPK1
	CHRNA1			SLC35E2B
	HTR3A			NCOA5
	TNNI3			HECTD4
	DIRAS2			LMNA
	NUP62CL			ARHGAP35
	STMND1			DDX39B
	PAMR1			SKP1
	FOXP2			PABPN1
	SLC17A8			NFYA
	C11orf45			TP53BP1
	LACC1			IDS
	FOXA2			GGA2
	IFIH1			ATN1
	DSG2			PCGF3
	ST6GALNAC3			ELAVL3
	RHOJ			RBM14
	RAB27B			LRPAP1
	FZD2			STX16
	RNASEL			KIF5C
	METTL7A			FKRP
	ANKRD34A			USP19
	GNG12			BLCAP
	MGST1			CHD8
	SYT13			SF1
	ITGA1			SPAG9
	PLIN3			NCS1
	PTCHD4			HCFC1
	SH2D2A			SRRM2
	CYP39A1			DIDO1
	SPAG6			UBTF
	BARHL1			CC2D1B
	TMEM102			PACS2
	TSPAN19			DBNL
	LRIG3			KLC1
	MAML3			CAMTA1
	HNF4G			TAOK2
	WLS			MSI2
	NKX2-8			TIA1
	GPR1			CNOT3
	PCDH8			PIK3R3
	QPCT			TCF25
	MPP1			SRSF10
	SLC18B1			AHSA2
	RAB19			PNISR
	PPP1R17			TIMM44
	GCNT1			SAFB2
	NDNF			ARID1A
	NEUROG2			ZC3H4
	AMOT			FHOD3
	FRAT1			E2F4
	CD274			GAS8
	RP11-1102P16.1			MRPS7
	C7orf31			KIF18B
	GRM5			SSBP3
	FMO5			DNASE1L1
	BEST3			PRMT2
	UCN3			VAV2
	GMPR			EXOSC2
	FOXA3			ZCCHC14
	STMN2			MBD6
	PREX2			UPF3A
	RERG			MAU2
	TGFB2			DDX17
	PCSK1			DBN1
	NMRK1			EIF4A3
	RNF128			ZMIZ1
	STX11			GPRASP1
	IGFBP5			HUNK
	PON2			SDCCAG3
	TMEM200A			SRSF6
	NMBR			ACIN1
	FERMT1			NLGN2
	FAM110C			FBXO42
	CHRDL1			NUMBL
	PARP9			SFI1
	CLDN11			DCX
	SIGLEC15			EFHC1
	TXLNB			ZNF326
	GRP			WDR61
	PVALB			FAN1
	IFITM3			C22orf29
	SNCA			SIK3
	MME			FBXL5
	POPDC3			SUPT6H
	ETS1			AKAP8L
	BTN3A1			KIF1B
	ZNF217			CCNL2
	BAALC			BRD8
	PMEL			CLASRP
	MERTK			KIAA0430
	NFIX			PRKX
	OTOG			DPH7
	AGMO			ID1
	EPAS1			PBRM1
	DMRTA1			RBBP6
	HIF3A			ZNF263
	C11orf70			CIRBP
	ADAMTS6			TJAP1
	SH2D4A			BOD1L1
	KCNG1			KIAA1549
	FAM19A4			SPAG5
	SLC44A3			NOVA1
	CTD-2054N24.2			ZC3H7A
	CLMP			RIMS2
	SYTL4			DLG4
	HMSD			SRSF5
	SARDH			NAA40
	TDRD6			FLCN
	TMEM132C			AKR7A2
	SORBS2			DDX42
	TMEM255A			NRCAM
	RARG			NABP2
	ZDHHC22			RGS3
	FILIP1			MAPK11
	CASP4			FAM208B
	CDK18			LENG8
	ARID5B			SMYD4
	CPS1			POLE
	SLC40A1			PRR12
	ARHGAP28			CCNT2
	KLHDC8A			EHMT1
	PCDH18			FLAD1
	SLIT3			FNBP4
	ERAP2			RCOR3
	C6orf223			EZH2
	ZDHHC15			KRI1
	LHX9			PCNXL3
	MANSC1			ZNF142
	LAMB2			PLXNB2
	STON1			ATPIF1
	F3			COX11
	POLR3GL			CELSR3
	PPAP2C			DOT1L
	SLC25A27			IGSF9
	DECR1			HNRNPH1
	WNT10A			ILKAP
	UBE2L6			LUC7L
	CHL1			DIP2C
	AKR1C3			RABL2B
	BTN3A2			ULK3
	FGF19			BRPF3
	ACBD7			CEP152
	SOX2			ATP6V0A2
	PEX11A			CD151
	DDX25			DCUN1D2
	SPOCK3			FAM200B
	WBSCR27			NFATC2IP
	C15orf41			RANBP10
	MTUS1			CHD9
	PAX9			RAB11FIP3
	SPP1			IFT122
	NCALD			REV1
	SLC25A23			FOXRED2
	ST6GALNAC5			SLC43A2
	DNAJC5B			DLL4
	TESC			FAM216A
	BTN2A2			FRAS1
	DRD2			RNF115
	PARK2			MYL6
	KIAA1462			SZT2
	GM2A			ELP6
	PRSS12			KLHDC4
	RAB13			GPI
	PHYHIP			CAD
	CSRP2			TNRC6A
	ROBO3			TCF3
	KCNIP1			PKD1
	ARHGEF6			HAUS5
	ROBO2			SUGP1
	DDC			ENAH
	NQO2			ZNRF1
	C1QTNF1			MFSD10
	FGF14			DSN1
	PTPN14			ANKRD52
	ARHGAP18			CEP135
	SLC39A8			NXF1
	NRN1			C21orf58
	NRSN1			B4GALNT3
	AK7			EEF1D
	LYPD6			PNN
	APH1B			USP9X
	SLC35F3			ZNF7
	RASSF4			KCTD15
	COL22A1			FBXL6
	ANO5			HIPK2
	TBX6			RAP1GAP2
	WNT8B			FOXRED1
	PRCP			UBR1
	SCG2			AKIRIN1
	TCF7L1			TP73
	PTER			OSGEP
	PDGFC			AP1G2
	RXRG			NPTXR
	DIRAS3			NSMF
	CDH7			PIGG
	TJP3			RPGRIP1L
	COLCA2			MTHFSD
	RGS8			METTL17
	ARAP3			ATG16L2
	KREMEN1			SBNO1
	GCLC			VPS53
	MPP7			ORC6
	SLC1A3			AZI1
	TRHDE			CDK2AP1
	CLDN4			SLC38A7
	EEPD1			ISYNA1
	KIAA1217			DCTN4
	GCA			CRAMP1L
	ACVRL1			COMMD4
	TFF3			DPF1
	PHLDB2			SREK1
	KIAA1107			POGZ
	CTBS			GPR173
	NMNAT2			CYTH2
	IGSF1			RBM25
	FRRS1			WSB1
	GPRIN3			ATM
	NTF3			ULK1
	KIF16B			UNC5B
	NAGA			FAM168A
	CLIC5			ZNF428
	SYNE1			SLC6A8
	TENM2			ADCK4
	CRABP1			DST
	GRAMD3			NOP2
	ROR1			APLP1
	DDX60			STXBP5
	KIRREL3			DPY19L3
	PROS1			ZNF33A
	SHANK2			DTYMK
	SAMD12			CASK
	LRRC55			PRDM15
	WIPF3			SETD6
	SSTR1			CCAR1
	FAM115A			OGT
	RIN2			ZNF548
	FNDC4			MDM2
	DCHS2			C16orf59
	MECOM			CNPY2
	NUDT7			TBKBP1
	CAST			SHANK3
	IFI6			MAP4K4
	AGPAT9			TROAP
	KCTD14			CCDC138
	ERC2			POLR3H
	SH3D19			RNF123
	NRP2			TBC1D9B
	TMEM63A			CABLES2
	KCNF1			BRD4
	ZNF396			AGO1
	DACT1			PPWD1
	RCAN2			SNX5
	TNR			SPTAN1
	EVA1A			CBX5
	KLHL13			PGAP1
	SPRY1			RUFY1
	FAM114A1			ZNF84
	ANO4			WNK1
	LAMB3			CELSR2
	DPYD			GOLGB1
	CHRNB1			CHAMP1
	CHST9			TMSB15B
	SEMA3A			COQ4
	MCOLN2			TSTD2
	PPEF1			PAPD7
	SGMS2			FAM117B
	PDLIM3			PIP5K1C
	RP11-17M16.1			ANKFY1
	FKBP1B			KIAA0907
	EIF4E3			C21orf59
	SPATA6L			CLCN6
	PIPOX			TICRR
	SLCO4C1			MYO19
	DKK3			HARS
	ZBTB7C			BCAS2
	SLC45A3			IRAK1
	NOD1			TXNDC17
	ACP6			PGP
	NECAB1			MIB2
	LIX1L			PPAPDC1B
	C11orf63			DPYSL4
	CPVL			PSPH
	POU3F3			EPM2AIP1
	C20orf96			NSRP1
	NCKAP5			GSK3B
	IRF6			MPHOSPH9
	TSPAN1			C14orf80
	ITPKB			RBM26
	FLNC			TNRC6C
	GHRH			CLCN7
	LGALSL			MYOM2
	ESRRG			MAN1B1
	SYT4			USP34
	FBXO36			CCNL1
	PLA2G16			NSD1
	MBOAT1			ANKRD13D
	PDK2			PLEKHO1
	ITPRIP			UNKL
	BSPRY			ZNF385A
	ABCG1			CTSA
	HERC5			SRCAP
	TPBG			SIN3B
	VRK2			L1CAM
	DIAPH2			ARRDC1
	ALCAM			NDUFS3
	GLRX			SLC25A29
	HOXD13			MNT
	HOXA5			TAF4
	OAF			BEGAIN
	FRAT2			MIDN
	CLU			PAXBP1
	WIPI1			CLK1
	YPEL2			SSBP2
	PLXNA2			TPCN2
	C20orf26			FAM193A
	KCNA6			RAI1
	SPATA6			KIAA1841
	ADRA2A			SEC31B
	NSG2			GAA
	KIAA1377			IMPDH2
	HERC6			STAG3
	HEBP1			TMEM151B
	SYDE2			PPP6R2
	LAYN			SDR39U1
	KIAA1210			DMXL2
	PDE4D			PLEKHG2
	SP6			TOB2
	MPPED2			DLG5
	TCF7L2			ZNF772
	FAM181B			SCAI
	ANTXR2			ZBTB25
	NLGN1			GLTSCR1
	NPL			KIF5A
	SNX10			SKI
	OAS3			SNAPC4
	PKIB			PTCHD2
	KCTD19			FAM178A
	SASH1			DDX56
	PRTG			E4F1
	ANKRD29			PLXNA1
	STPG1			FTH1
	PTPN21			TAF1
	BCL6			MPDU1
	ITGA2			ING5
	NKX6-1			NAV1
	UNC13B			ABCB6
	DDX60L			ZNF544
	DNAJC12			GRIPAP1
	DTX3L			XRCC2
	TPM2			RFX1
	GNB4			RERE
	FAM133A			NAGK
	PAIP2B			ORAI2
	ANXA4			BAIAP2
	CBR3			ARFRP1
	NLRX1			CUL9
	FAM174A			ADAT1
	CCDC113			WDR62
	SGPP2			ZFY
	PRRT1			TMEM201
	GPR37			HOOK3
	CALB1			EP300
	BCMO1			PLEKHG4B
	BTG2			SNRNP25
	EML2			AKAP8
	BARX1			SMPD3
	SLC35F4			FNBP1
	SHROOM3			STON2
	HOXD8			CBX8
	SLC6A17			PCNT
	SLC16A13			INTS3
	RNF43			FANCA
	SLC6A15			CHTF18
	SLC25A30			RPAIN
	F2RL1			CHD2
	ARHGAP31			LIMD2
	RRM2B			NOVA2
	LRP10			C1orf63
	HPS3			BMPR1A
	LCK			C4orf21
	PERP			CLSPN
	SEMA3C			DIP2B
	VCAN			NAPRT1
	SLC25A24			BRF1
	RCAN3			RAF1
	KCNK10			SARM1
	B3GALNT1			TRIO
	FAHD2B			CBX4
	DIXDC1			GRAMD4
	FAM13C			ZNF462
	XK			NQO1
	TRAF5			CCHCR1
	ISLR2			ATAD3B
	TMEM255B			AIF1L
	GSTT1			DGCR8
	NPHP3			CDAN1
	NHS			HOOK2
	ZMAT4			RAB36
	WDR72			ANKRD11
	SYN3			JAG2
	C8orf88			DYNC1LI2
	LEF1			RBM3
	PREX1			PCBP4
	NIPSNAP3A			BRD9
	AP000783.1			TP53
	CA8			LDB3
	EFEMP1			PCDH19
	SVOP			CHD3
	STK3			PRKAR1B
	ITGA6			BPTF
	ECHDC3			TRA2A
	PIM1			ZNF26
	RBMS2			HELZ
	GSTO1			MAP3K2
	GALNT6			HKR1
	FLT3LG			NPIPA1
	SMPDL3B			REEP2
	STX8			MARVELD2
	RUNDC3B			DPP7
	BEX5			CAMK2B
	ARHGEF28			WDR4
	GSDMD			CDKN2C
	TMEM241			LCOR
	SNCAIP			GJC1
	SUCLG2			DIP2A
	C12orf66			PHKG2
	CHODL			KDM6B
	TRPM8			KLHL22
	PTGFRN			ARID4A
	EIF5A2			TUBB3
	MICAL2			ZNF417
	HHAT			DYRK1A
	GALC			PABPC1L
	COBLL1			EBF3
	ZNF608			GNB3
	ACBD4			WDFY3
	ABHD4			PQBP1
	PRUNE2			ATF7IP
	AMIGO1			ZNF107
	POU6F2			GPC1
	FZD5			IBA57
	LPP			RIT1
	SLITRK5			ZBTB2
	ALDH5A1			PIGW
	FSTL5			GNPTG
	LSAMP			WDR73
	DLG2			PLXNB1
	FBXL4			MDM4
	MAGI1			RBM4B
	KRT80			ADAMTSL2
	FKBP14			B3GAT1
	ELOVL6			DMTF1
	SATB1			STAG1
	GRB14			BIRC6
	IER5			ZNF276
	USP28			ZNF445
	TRIM56			CAPN15
	N4BP2L1			NAA16
	STXBP6			ATRX
	ALDH1B1			AMDHD2
	NCEH1			SH3BGRL3
	TRIM14			HDAC10
	GHDC			ARHGEF39
	PABPC4L			CEP72
	TMEM178A			ZNF292
	FEZ1			ASPSCR1
	CREG1			EPC1
	NALCN			XRCC3
	STK32A			MAP1B
	NXPE3			TMTC3
	SWT1			TCF4
	BCL2			PRDM10
	GRIA2			GATA2
	MTFP1			UBXN11
	ZNF536			PLEC
	AASS			SPG7
	VSTM2A			RUFY3
	TMEM47			REV3L
	POLR3G			CIC
	DMRT2			MYSM1
	FAM229B			RAB11FIP4
	SMARCA2			THOC5
	DHX32			LRRC45
	2020-09-06			CRTC1
	CD55			EPHB2
	PRRX1			IP6K2
	LMO3			TROVE2
	ASPHD2			TRIM33
	NUDT16			AATK
	TGFBR3			IL18BP
	ACSS2			MRPS25
	PARP11			MICAL3
	CHN2			PTPRS
	HERC3			LPPR3
	FOCAD			SPIRE2
	CACNA1E			ZNF780B
	TMEM35			RHBDD3
	ARSK			ZNF785
	ADORA1			AP5Z1
	HTATIP2			PACS1
	UTS2R			LPHN3
	CPNE3			AHDC1
	LAMP3			SIRT7
	SLITRK1			PPAN
	VIL1			PHC3
	RREB1			GET4
	FN1			ANKRD10
	CTD-2162K18.4			STRADA
	IL6ST			CELF3
	HPSE			DNMT3A
	PDZD2			ZNF714
	DYNC1I1			RPAP2
	BBC3			C5orf45
	IL17RC			GOLGA3
	SNPH			LTB4R
	CMTM8			CACNA1A
	ARL6IP5			KSR2
	ABCC4			SSH2
	MOXD1			EIF4A1
	RNF122			SRRM3
	FUT10			ZNF576
	PURG			INTS6
	CCDC181			ATAT1
	GRAMD1B			CTD-2368P22.1
	MBNL2			GALNS
	DNMBP			MAP1A
	GCNT2			HERC1
	TNC			TNRC18
	C1orf115			ZNF124
	SLC44A5			ZBTB1
	FHL1			TMEM184A
	EXPH5			PPP1R13B
	EPB41L4A			APC2
	MYO1E			MAPK12
	TMEM55A			DSE
	PHACTR2			UNC119
	TCP11L2			SYNGAP1
	TCEAL2			OSBPL7
	PGM2L1			ZNF713
	TRIM16L			HERC2
	PHLDA1			TONSL
	LTA4H			ZFX
	NTM			ATP1A3
	FRMD3			PER2
	TAF4B			RCOR2
	PSEN2			THBS3
	PRKD1			TTPAL
	PCSK2			ZFHX2
	EGLN3			BSN
	PCP4			ZNF512B
	GALNT3			NACAD
	MINA			NPEPL1
	CCDC126			UBN2
	2020-03-04			DOCK4
	CHMP4C			VGF
	LRRN3			MTERFD2
	FYCO1			MAPK8IP3
	DNPEP			CALML4
	IRF2			UBR4
	DISC1			SOCS2
	SLC39A11			XRCC1
	ERBB3			SPATA33
	RNF144B			MTSS1L
	BCAR3			CUX1
	NENF			PHIP
	BBS9			MITD1
	TMEM65			SACS
	MYO5B			PSMC3IP
	FMN1			COL18A1
	PENK			GEN1
	SLC2A12			DERL2
	SNX7			ASH1L
	BMF			TAF13
	RAB7L1			FNIP1
	TMEM8B			ACAP3
	GADD45A			KLHL11
	RAPGEF4			TYK2
	IBTK			SLC2A11
	ICK			NUPL2
	ZMAT3			SETD1B
	KCNA1			SGSM2
	MSC			TMEM175
	CASP7			ANK1
	PGM1			SLC6A9
	TOX2			STOX1
	ARL4C			AC006547.14
	KANK1			CAMK4
	JAM2			FLJ00104
	HDAC9			FARP1
	NKX2-1			SH3BP2
	TMEM30B			CEP192
	PORCN			AGO2
	OBFC1			CSAD
	RIPPLY2			FNDC5
	RIPPLY3			CCDC57
	LGR4			SLC2A4RG
	MAML2			NDOR1
	TICAM1			RALYL
	MIPOL1			GOLGA1
	LCA5			MAPKBP1
	NUAK2			USP49
	TMEM63C			WDR83
	TRIQK			CASKIN1
	TSPAN7			NBEAL2
	HSPB1			HECTD2
	FAM111A			RBM5
	KCNMA1			ENOSF1
	ACSL4			CCDC3
	NT5DC1			PUS1
	FGF5			SEMA6B
	LPPR4			PCSK7
	AP3B1			LRRC7
	FAM69A			POLR2J3
	ABRACL			NRXN2
	RFK			GPR137C
	NUAK1			AP000322.53
	DTX2			CCDC84
	PPP1R13L			NOP16
	BACH2			SGK494
	SHROOM2			SLC27A3
	ETS2			RBM15
	SFXN3			ZNF793
	ARHGAP20			DPY19L2
	ARRDC4			ZNF594
	CMSS1			ZNF140
	CADPS2			TET3
	TMEM14A			ALDH16A1
	PDSS2			ADM2
	FIGN			TYSND1
	HOXD11			VEGFA
	PLCH1			PRRT2
	SGIP1			FSCN1
	FHOD1			SHD
	LARP6			BCL11B
	ADD3			HEY1
	GABRB2			LANCL2
	PAQR8			GABPB2
	GSAP			KMT2A
	NIPAL3			KCND1
	PLS3			SOGA1
	WWC2			COX20
	SERTAD2			MYO15A
	PVRL2			RP11-295P9.3
	PTPRD			RHBDL1
	RAB8B			SHISA7
	HOXD10			TMEM80
	LPHN2			PLEKHG5
	DCLK1			C19orf55
	FBXL8			NKTR
	PLGRKT			MDK
	CREB3L2			KIAA0753
	YES1			CDH4
	DOCK11			STK17A
	IGFBP2			TNFRSF25
	C17orf59			RP11-1407O15.2
	SHOX2			ESPNL
	ADARB2			CPEB2
	HDDC3			ESPN
	CLVS2			PIDD
	PHKA2			IGDCC3
	PLEKHB1			NOL9
	CRYZ			SMAD7
	SLC1A1			SYT5
	XPNPEP1			MDGA1
	KCNS3			TSPYL2
	CA11			ZNF789
	CNTN4			TBC1D24
	FBXO43			STK36
	SYBU			SFXN2
	GPD1L			GPR153
	RAB3C			PLXNA3
	CLDN7			CDH24
	OSBPL3			WDR52
	FUT4			ZBTB37
	ITPRIPL1			EP400NL
	ST6GAL1			CLDN9
	EPOR			CRABP2
	L3MBTL3			ZNF814
	DPP6			LRP1
	FOXN3			CDKN2B
	MTM1			KCNQ2
	RASSF3			DLK2
	MICALCL			NOTUM
	FAM102B			ZNF688
	SMIM20			SAMD11
	NAB2			RAB26
	NMT2			UBASH3B
	HIVEP2			EP400
	L3MBTL4			VWA5B2
	SUSD4			HEXIM1
	BBX			AGO3
	UPRT			NFIC
	USP18			KMT2D
	FAM89A			UVSSA
	NAV2			CDK11A
	GLDC			BTBD6
	RASSF5			PLD6
	GCHFR			HR
	EMILIN2			FAM13B
	C11orf96			DNAJC30
	TMEM64			WNK2
	RNF182			SMG1
	PARP12			PILRB
	ASCL1			TRIM46
	NR2F2			KMT2C
	RWDD2A			CUX2
	NMNAT3			C1QTNF6
	OSBPL10			RBFOX3
	EPM2A			ZBTB9
	DEPTOR			ITGA5
	TRIM45			GREB1L
	RP11-383H13.1			LAMA5
	CLCN4			TNRC6B
	SNX9			DZANK1
	SMIM11			ZNF10
	CLYBL			HSD3B7
	PDIA5			DECR2
	OPN3			D2HGDH
	PMAIP1			LY6G5B
	TPCN1			NEIL1
	LNX1			CEP170B
	SP8			DGKH
	SLC37A1			IZUMO4
	SMOC2			FLRT1
	SH3BP4			SYNE2
	ADCK3			MPP2
	GNAI1			FGF17
	NSUN7			TTLL3
	ATP8A2			ZNF423
	TYW3			NTN3
	C5orf38			C9orf172
	CDCA7L			ZZEF1
	LMTK3			FGFR1OP
	PDZD7			GRM2
	SH3PXD2B			SRGAP3
	RGS7			THBS1
	TTC38			ZDHHC11
	RGS16			SRA1
	ETFDH			NFAT5
	ZNF277			CCDC144A
	HOMEZ			RP11-192H23.4
	GLS2			FMNL3
	TANGO6			GLMN
	CHP1			HELLS
	GNG2			NPR2
	TMEM205			AARSD1
	LAMP2			PAQR6
	CRADD			COL7A1
	BOC			MST1
	CEP112			CITED1
	GLT1D1			SLC9A3R1
	NPC2			AGAP6
	ETNK2			SLC30A1
	RPL39L			LINGO1
	PPP1R1B			CELSR1
	SLC41A2			KREMEN2
	KIAA0895			INO80D
	VASP			SYTL1
	VGLL4			SPRN
	TNIK			SHISA9
	KAL1			ZNF431
	SERGEF			METRN
	B4GALT4			GNG3
	PRKCE			RENBP
	TMLHE			TMPRSS6
	MBP			MRPL53
	PLAGL1			SH2D5
	ME3			TENM4
	ARRB1			RC3H1
	CPPED1			SLC26A6
	GSN			CYB5D1
	LAMC2			KCNC3
	PLS1			FAM227A
	KRT18			EMILIN3
	IKBIP			SLC9A3
	GFI1			WDR90
	ZNF599			NSG1
	TMEM164			RTEL1-TNFRSF6B
	ITM2C			MZF1
	SEZ6L			MEGF6
	PIP4K2A			MYO15B
	UFSP2			TTN
	MLYCD			SLC34A3
	DBH			CELF5
	APAF1			TMEM91
	L3HYPDH			SCARF2
	UBE2H			CBLN2
	DFNB31			LRCH3
	FUCA2			CSMD2
	PKIA			KCNN1
	PCCA			ADPRHL1
	VPS54			GAS2L1
	CAT			CARD9
	POU3F2			SIGIRR
	IGFBPL1			CACNA1B
	DUSP16			CCDC78
	PGPEP1			HIST1H1C
	RUSC2			NWD1
	C17orf58			MUC1
	NT5DC3			LOXL1
	ONECUT1			TULP4
	NDUFAF2			CHMP4A
	KIF13B			KCNH4
	IDH1			MFAP4
	FLI1			TRIM66
	FREM2			MROH6
	HABP2			ANKLE1
	NUDT12			CABP7
	GRB7			HTR1D
	PIGN			MMP17
	RBBP9			AC139100.2
	ZNF615			LHX4
	DTNA			MSH5
	MID1IP1			SLC7A11
	HECA			NNAT
	RASGEF1B			NPIPB4
	C12orf75			CEL
	EYA2			COL2A1
	DPAGT1			SIPA1
	COL4A4			ITPKA
	IRAK4			HIST2H2BE
	ENOX2			PODXL
	UNC5A			CACNA1D
	GTDC1			NAALADL1
	FAM107B			EME2
	ARMCX1			NPTX1
	STX7			GABBR2
	CHPF			INHBE
	MVB12A			ZNF460
	VSIG10			ECEL1
	SCRN1			SYT6
	MST4			RP11-867G23.8
	PTPRU			SPTBN5
	NEK6			FKBP11
	UGT8			PDE11A
	MLF1			TNFRSF13C
	CCDC91			HAGHL
	CKMT1A			CYP4F3
	SEMA4F			ANKRD36C
	RNF13			C21orf90
	DOK1			ATF5
	ADCY5			ANKRD24
	NME7			NPIPB5
	IGF1R			ENTPD2
	PNMA2			HIST1H2BK
	FDX1			EFNA2
	DLX5			AGRN
	PIK3R1			CXXC11
	GPR176			MFAP2
	HIBADH			ADAMTS2
	SORL1			ANKRD36
	C12orf23			KIAA2022
	PFKM			CBFA2T3
	UACA			ELFN1
	CHCHD6			NOSTRIN
	ELAVL2			UBAP1L
	PLA2G15			TUBA3D
	PPM1H			CHD5
	CLGN			SSC5D
	BET1			SH3D21
	DNASE2			BAIAP3
	FOXJ2			IRF9
	FAR2			PTCH2
	TRMT2B			PDE4A
	ETV1			SMAD6
	PPARGC1A			RAPGEFL1
	GNE			HCN4
	FAM172A			HOMER3
	MYO10			TSSK4
	OSBPL1A			CCDC65
	VGLL3			SOX6
	C1orf21			WNT9A
	MMP24			JSRP1
	TBC1D9			IDNK
	SDCBP			PCSK9
	ARL15			FLJ00418
	GLRB			PNPLA7
	MICU1			MAK
	NEIL2			CHADL
	WDR41			NPIPB3
	FASTKD1			AGPAT2
	NUB1			MUC6
	NTPCR			SULT1E1
	DTD1			AL645608.1
	CIB2			FAM83E
	BLMH			ODF3B
	PGM3			CDH23
	POC1B			GRK1
	FAM189A2			GP1BA
	PBX1			SPDYE2
	CHRNA5			AC137932.1
	TXNDC5			HPX
	KCNJ11			NUTM2G
	C14orf159			HIST1H2BD
	EBPL			CD160
	FOXO4			PLP1
	PTN			BCO2
	ASB13			CCDC154
	ARHGEF1			KLF4
	KIAA1430			AMN
	PAK1			C2orf82
	SSFA2			ASB16
	KRT8			PDE3B
	MAST4			CHST3
	FAM83G			CACNA1H
	GALK2			COL6A1
	RAB27A			CNGB1
	MXI1			SCN1B
	REXO2			LTK
	GCSH			GNG13
	NT5M			GALNT9
	PDCD4			TBC1D3G
	MANBA			SLC16A4
	RGL3			RGS11
	RALGPS2			HMOX1
	DISP1			ADAM11
	PLAG1			HIST2H2AA3
	LIMA1			KCNG2
	DUSP22			PLIN5
	JRKL			PIEZO1
	FOXN4			TBX1
	TTC33			BEST1
	ANKEF1			C17orf107
	RHBDD1			OSBPL5
	ZSWIM4			MMP23B
	MPST			TFAP2E
	NADK2			PLIN4
	ASTN1			LA16c-431H6.6
	TDRKH			BCL2L2-PABPN1
	NEDD4L			AC132872.2
	B3GNT5			AC005481.5
	HSD17B11			AC010642.1
	SOX1			LRRC46
	SEMA6D			GPR62
	ASPH			CHRNA7
	RHOC			HIST1H4H
	PACSIN3			ADAMTSL4
	HEBP2			COLQ
	ATP1A1			NOTCH1
	BLVRA			IGF2
	CEP120			ZNF467
	RANGRF			TAF7L
	ARL2			ETV5
	GADD45G			HIST1H2BJ
	CALCOCO2			PROX2
	ADAT2			VWCE
	FAM81A			AC131971.1
	BPHL			ASIP
	R3HCC1L			EFCAB13
	CRTAP			FUT3
	UBL3			TTLL10
	FAM13A			PODNL1
	TENM3			DRD4
	CBLN1			LRRC4
	GAB1			CFB
	ITGAV			EPPK1
	TNS3			ZNF750
	SLC19A2			HIST1H2AC
	FAM210B			SLC39A5
	ZFP28			HES5
	PREP			MLANA
	FAM174B			FGFR3
	PCYT1B			CD5
	MTFR1			MXRA8
	FAM65B			FAM101A
	SGCE			MFSD7
	SCRN2			RP11-231C14.4
	SLC41A1			GPER1
	ENPP4			CRIP1
	CHML			CPNE7
	ZNRF2			SSBP3-AS1
	LMO2			ERVW-1
	MFSD2A			DPEP1
	C9orf89			CYP26B1
	AGTRAP			BAI1
	PAK3			NPPC
	PLOD1			HEYL
	SPG20			P2RX2
	PELI1			PDIA2
	WRB			FAM20A
	ZNF330			TNXB
	WDTC1			ADAP1
	ACO1			PYGM
	LITAF			ICOSLG
	SALL1			ARHGDIG
	KAZALD1			CHRNA4
	RAPGEF5			AHNAK
	C5orf30			HES1
	INSM1			RASGRP2
	ANKMY2
	ILDR2
	PPP1R16B
	AMOTL2
	SPAG1
	CKMT1B
	SLC35F2
	MED30
	PPP1R9A
	SLC11A2
	TMEM158
	PPAPDC2
	OGDHL
	SORD
	FZD9
	THY1
	DOPEY2
	PLCB4
	VASH2
	FANCF
	HSPA2
	TIFA
	TSPAN6
	METTL5
	TMEM132D
	NR1D2
	PDLIM5
	BTBD3
	SEPSECS
	CHMP2B
	STIM1
	DYNLT3
	RFX5
	CAMK2N1
	HMGN5
	LMO4
	TMTC4
	STRADB
	CSRP1
	CCDC50
	TSKU
	JAK1
	ISOC2
	FKBP9
	CXXC4
	IL13RA1
	RALB
	SLC32A1
	TMCC2
	RTN2
	PTPRZ1
	SHQ1
	DDAH1
	THOC7
	NPC1
	RAB11FIP1
	CDK14
	FBXO25
	PRKAA2
	TMEM74
	KCNK1
	POMGNT1
	FAM63A
	TBX2
	DPP10
	MTMR2
	MYO7A
	NMU
	PDE8B
	SLC30A4
	TXNRD1
	UAP1
	KIFAP3
	HPCAL4
	STARD3NL
	FIG4
	STAT1
	LEPROT
	FCGRT
	MARCKS
	NRM
	TSC22D4
	H1F0
	KIAA1456
	GORASP1
	ACOT13
	DENND1B
	SERAC1
	TMEM246
	AMMECR1
	CDIP1
	SLC8A1
	CADM1
	ERMP1
	MKNK1
	B3GNT1
	IRX5
	DKFZP761J1410
	PRDX4
	LDLRAD3
	NR4A1
	TBC1D4
	ARID3A
	GPC2
	C3orf58
	ISCA2
	RETSAT
	MYB
	CD59
	PRKAB2
	RBMS1
	NEDD1
	C19orf66
	MIEF2
	WWOX
	LSM11
	CCBL1
	ERAP1
	LRCH2
	TMOD2
	PI4K2A
	VANGL1
	PLD5
	CHGB
	PLSCR1
	GOLIM4
	CDH8
	PML
	TOMM40L
	SPR
	ERCC2
	RP2
	GSTA4
	SESN1
	HEXB
	ICA1
	MAP7
	TSPAN13
	SNX25
	LRIG1
	GRHPR
	SLC17A5
	TTC30B
	ZDHHC9
	TLE4
	SLC16A14
	MTMR6
	DRAM2
	CCDC53
	TMEM219
	CITED2
	GALNT7
	SPRYD3
	PPT2
	TMEM135
	GPR180
	JARID2
	TMEM19
	LMAN1
	CAPN2
	ZDBF2
	POU4F1
	AMN1
	FAM72B
	INADL
	ANGEL1
	KIAA1147
	SMARCD2
	STK39
	RPS6KC1
	SYNJ2
	SERTAD4
	KLF3
	SOX13
	C2CD2L
	TXNIP
	TMEM9
	KIAA1161
	LYSMD4
	PDLIM1
	ACAT1
	SCARB2
	MCAM
	TBC1D22B
	ATP1B1
	CMBL
	PLEKHA8
	TMEM87B
	FZD7
	EIF2B3
	PALLD
	CHST10
	TERF1
	B4GALT6
	FAM76A
	NKAIN2
	IMPACT
	VAMP4
	CTNNBIP1
	KIFC3
	HLTF
	CPD
	NBAS
	MLLT3
	PC
	BIRC2
	IRS2
	C6orf211
	SLC44A1
	ZDHHC2
	PRKAR2B
	TRIM69
	ARMCX2
	CPT1A
	NYNRIN
	ELL2
	AGPS
	FAM211A
	PXDN
	KHNYN
	C1GALT1
	PLEKHG4
	N6AMT1
	NREP
	C1orf95
	JPH4
	TMEM123
	EXT1
	TMEM160
	COTL1
	PMVK
	GPR125
	PRTFDC1
	TMEM231
	YPEL3
	PHKA1
	RTKN2
	ABCA5
	RPUSD2
	OSTC
	AKR1B1
	WWP1
	ZNF684
	VCL
	OSGIN2
	BCAS3
	TCTN3
	TMEM168
	RPS6KA1
	PJA2
	ACAA2
	PKP2
	IQGAP1
	H1FX
	HOXD9
	FBXO32
	BLOC1S5
	SNAP25
	FUT8
	SORBS3
	SCFD2
	KDELC1
	LIMS1
	HMGN4
	GALNT2
	DERA
	SCN3B
	AP1S2
	MAPK4
	CNDP2
	HMBS
	APPL2
	UBALD2
	DPYSL3
	TRIM2
	ATRN
	SALL3
	TMSB4X
	BZW2
	B3GNT2
	BCL2L11
	EMC2
	HERPUD2
	TRIM44
	TDRD3
	PLA2G12A
	EPB41L3
	OVOL2
	TWIST1
	TBC1D1
	SCML1
	DCLRE1A
	SOCS5
	GNB5
	ATF3
	ESRRA
	GPSM2
	KATNA1
	TMED3
	DCAF11
	CISD1
	ST3GAL4
	CLSTN3
	TUB
	GNPNAT1
	MRPS9
	SIRT2
	CLDN3
	SH3BP5
	CYB5A
	SPTSSA
	LMBRD1
	SDHC
	IGSF3
	LY6E
	TIPRL
	SH3BGRL2
	CTNNA1
	ZIC3
	PLCB1
	FAM110A
	RIMS3
	ARL1
	DNAJC21
	RMI2
	MTURN
	SNX29
	CXorf57
	SLCO3A1
	MCUR1
	KIAA1644
	RHOBTB3
	DNAJC10
	STARD9
	KDELC2
	PLA2G6
	LANCL1
	RAPGEF2
	STAU2
	ISL1
	TMEM107
	ENGASE
	SLK
	CCDC85B
	KIAA1467
	SYTL5
	IRX1
	VAMP7
	TLE1
	TRAM2
	ESRP1
	PELO
	SMCO4
	ATP5SL
	BIVM
	TMEM101
	LRRFIP1
	TPD52
	SVIP
	STXBP3
	SIX3
	SLC36A4
	NRXN3
	C9orf72
	PDE6D
	KIF13A
	AIG1
	ELOVL4
	FAM127C
	SPTBN4
	ACSL3
	SAP30L
	MSN
	NEK7
	RTTN
	AKTIP
	ALDH6A1
	GLO1
	DISP2
	PHLPP1
	TNNT1
	KDSR
	RAB9B
	BBS7
	DYM
	ATP6V1G2
	PCYOX1
	KCNK2
	MFSD6
	HOOK1
	PRDM8
	ABHD13
	FBXO3
	RSRC1
	CTDSP2
	ATP2B4
	FDFT1
	IPO8
	HOMER1
	CYP2U1
	TOP1MT
	COBL
	CDYL
	NRXN1
	FGD3
	HSD17B7
	SEC23A
	KIAA1211L
	HMG20B
	TBC1D16
	TAPBP
	TP53I11
	OPTN
	KIAA0930
	EXOC2
	BBS10
	ZBTB10
	STK32C
	FZD1
	RNF220
	PRRC1
	EXD2
	CHGA
	CNKSR3
	SLC22A23
	TSPAN5
	GAREM
	FURIN
	COMMD6
	PTPRN
	KLF13
	MMD
	TMEM109
	DYRK3
	USO1
	DYRK2
	PRKCI
	CHN1
	CEP164
	SHISA5
	UGP2
	BNIP3L
	ADAM23
	MOCS2
	KLHL24
	RNF113A
	MEST
	LAPTM4A
	CDIPT
	TRAPPC9
	PPL
	MGAT4A
	ALDH9A1
	ZNF516
	ABHD10
	ANO6
	TM7SF3
	CDK17
	MYO18A
	GPM6B
	CLDND1
	ZFYVE9
	HADHA
	TMEM170B
	CYB5R3
	LAMC1
	CFL2
	HES6
	NOL4
	TLE2
	GPN3
	DENND4A
	SEC11C
	OGFRL1
	SND1
	PCGF5
	C11orf54
	CTNNA2
	PAQR3
	ITPK1
	MARVELD1
	METTL21A
	IRF2BP2
	RCL1
	NDFIP2
	SPTLC2
	PRPS2
	EEFSEC
	HINT3
	NFKBIB
	ARMCX4
	SRI
	DHCR7
	STAT3
	PARP8
	LEPROTL1
	CNN3
	TMEM206
	PDK1
	COPG2
	WWC1
	TMEM185B
	HMGCS1
	LYSMD1
	ACSF3
	RNF8
	ANKRD46
	TANC1
	PPP2R5A
	RHOT1
	PEX19
	DOCK7
	GNPTAB
	SEC24D
	SCG5
	SYT17
	SCOC
	TARBP1
	OSBPL11
	ANXA5
	CHRNA3
	OSBPL8
	PRPSAP1
	STK38L
	EFNB3
	IRF3
	SREBF1
	DCTD
	NARS2
	IFT57
	HSPA4L
	TMEM261
	AGO4
	PM20D2
	CLIC1
	DAP
	PNP
	PXN
	MALT1
	BEND7
	RNF26
	PRDX6
	IRF2BPL
	AMPD2
	VAT1
	CYLD
	CLDN12
	MYCL
	GOLGA7
	SPINT1
	TMEM68
	TTC5
	ZNF320
	SOCS6
	FAM98A
	ST8SIA5
	MXRA7
	SCP2
	AKR1C2
	SECISBP2L
	TADA2A
	ERGIC1
	ELMO2
	ACBD6
	AGAP2
	AK3
	ZNF395
	OBSL1
	ZDHHC14
	NR2F1
	LAP3
	HDAC1
	IDH3A
	GNPAT
	IMPA1
	UBE2QL1
	SLC25A36
	PEX5
	TXNDC16
	NUCB2
	CPE
	PNMAL1
	UST
	JPH1
	ARAP1
	FH
	ETAA1
	INSIG1
	ACTR1A
	NT5C3B
	ERO1LB
	PEX1
	ELMOD2
	MPP5
	WBP5
	ARHGEF9
	RPF1
	SEC14L1
	TRIB2
	CHMP7
	KIT
	THEM6
	EHBP1
	MAPKAPK2
	SCD
	MLK4
	BCL9
	DIAPH3
	ARFGEF1
	OSBPL2
	SH3BGRL
	LZTS3
	MPZL1
	NEO1
	ZNF672
	IRX2
	GOT1
	LRRC8B
	QSOX1
	MYH14
	PLEKHG1
	FBXO7
	ANKRD6
	SIPA1L2
	CDK2
	NUCB1
	PAPSS1
	ADAM10
	IARS2
	DNAJC6
	NUDT4
	SETD3
	DIS3L
	UBE2E1
	C18orf8
	STX3
	MTAP
	CDC42EP4
	STC1
	TGIF2
	GPD2
	AIDA
	PRPS1
	WSCD1
	ARMCX3
	FBL
	DLX1
	SRGAP2
	AMOTL1
	RCN1
	UBL4A
	ALDH3A2
	DHTKD1
	PCCB
	HSD17B4
	SAMM50
	MTX2
	TNFAIP1
	TMEM50A
	ARMCX6
	MAPRE2
	GAB2
	NELL1
	CCDC34
	ADH5
	GPRC5B
	DHX40
	MAP4
	TLN1
	MCCC1
	PDHA1
	PPP2R1B
	ENTPD6
	PDE4DIP
	NEK2
	ALDH2
	TSEN15
	MAGED2
	ANKRD40
	BMP7
	LYPLA1
	CYFIP2
	BMP8B
	MAP3K4
	RAB11A
	MED25
	C7orf73
	SLC25A4
	CDCA7
	ACADM
	RBL2
	ARNT2
	ABAT
	MCM6
	OS9
	MKRN1
	HSBP1
	TJP2
	MT-ND4
	RALBP1
	MAP2K1
	IER3IP1
	EXOC4
	FYN
	GALNT1
	IKBKB
	DNER
	EXTL3
	ALDH18A1
	EIF3E
	TKT
	SMS
	SLC1A5
	PPT1
	CAP1

## Sheet: Co-regulated genes
Down	STMN2		Up	KMT2D
	FZD2			CHD8
	HIF3A			PLXNA1
	NDNF			KMT2C
	FGF19			SFPQ
	SSTR1			MYL6
	FHL1			TAOK2
	TMEM200A			DDX56
	ROR1			TNRC6C
	C6orf223			CRK
	AQP4			ANKFY1
	ZDHHC22			HERC2
	FAM110C			SF1
	TJP3			FAM168A
	GRP			KIF5C
	COLCA2			ANKRD11
	DSG2			PGP
	ACVRL1			DYNC1LI2
	METTL7A			UBR1
	STON1			LCOR
	PPAP2C			TENM4
	TPM2			SPTAN1
	NFIX			PCNXL3
	CLDN11			AKIRIN1
	KCNG1			PLEKHG2
	SYT13			LANCL2
	KCTD19			MAP1A
	ARAP3			THBS3
	CLVS1			DPYSL5
	DACT2			STXBP5
	BBC3			NOP2
	GPRIN3			PDPK1
	TCF7L1			NACAD
	CPS1			ANKRD36
	RERG			DGCR8
	LCK			VPS53
	RNF128			PCSK7
	IFITM3			ADPRHL1
	SH2D2A			HARS
	PTPN14			ZNF594
	HTR3A			APLP1
	KCNIP1			AGO1
	XKRX			CNGB1
	CHST9			FAM13B
	RARG			SIRT7
	GRM5			CC2D1B
	PLIN3			UBXN11
	PHYHIP			GEN1
	TDRD6			SSC5D
	VCAN			PUS1
	SLIT3			RPAP2
	ATF3			MAPK8IP3
	CHRDL1			GALNS
	KIAA1210			TAF13
	TLE2			ZNF107
	FOXA2			NXF1
	SLC39A8			ZFHX2
	PENK			TTPAL
	SLC25A23			FKBP11
	DNAJC5B			SLC2A11
	KCNF1			ADAT1
	FLNC			FLAD1
	PCDH8			SLC43A2
	SPOCK3			FKRP
	IGSF1			TMEM175
	WDR72			NDOR1
	ZNF536			C9orf172
	WIPF3			AP5Z1
	EXPH5			ZNF512B
	FGF14			PTCH2
	MGST1			GNG3
	NRP2			NCOA5
	ZDHHC15			POLR3H
	PTPRU			ETV5
	CDK18			PIK3R3
	SAMD13			DBNL
	SYTL4			SLC38A7
	GABRB2			WDR4
	PPM1N			MRPL53
	CTD-2054N24.2			SFXN2
	C1QTNF1			HIST1H2BD
	POU3F3			PROX2
	DEPTOR			DNAJC30
	MPP1			CARD9
	GRAMD1C			HIST2H2AA3
	ANKRD29			CD160
	TPBG			GNG13
	NUP62CL			HIST1H1C
	PVALB			HIST1H2AC
	CRB1			HIST1H4H
	RIPPLY3
	N4BP2L1
	ALDH5A1
	KIT
	GPR37
	CHODL
	CLU
	SORBS3
	TESC
	FUCA2
	SGMS2
	FILIP1
	PTPRZ1
	TXNIP
	TBX6
	HTATIP2
	UCN3
	SHANK2
	LAYN
	ESRRG
	SLC45A3
	YPEL2
	B3GNT5
	NMU
	SOX2
	SEMA3C
	ARHGEF6
	OTOG
	ROBO3
	RREB1
	TMEM47
	SALL3
	ADORA1
	SUSD4
	ARHGAP31
	BOC
	PDLIM3
	HIBADH
	PTER
	SGPP2
	HOXD10
	LAMB2
	AMOT
	C1orf95
	SMIM20
	PKIB
	GCNT1
	FAM114A1
	ZNF395
	BMF
	SATB1
	CHRNA3
	DYNC1I1
	AMOTL1
	GNB4
	MCOLN2
	SLC8A1
	HSPB1
	LAMP3
	UNC5A
	ABCG1
	GLDC
	PROS1
	DMRTA1
	SYDE2
	BAALC
	POU3F2
	NT5M
	FCGRT
	NEK6
	FEZ1
	SLC25A27
	ELOVL6
	DIAPH2
	PAX9
	PRKD1
	DDC
	TBC1D1
	PTN
	CDH7
	PRPS2
	HPCAL4
	VSTM2A
	NHS
	TGIF2
	GAB1
	TOX2
	PPEF1
	OSBPL10
	OAS3
	BCL2
	GADD45A
	CHRNB1
	SLC6A15
	NOD1
	MXI1
	GSN
	PREX1
	FRMD3
	FOXN3
	HPSE
	OGFRL1
	SLC44A1
	BCL6
	JAM2
	MAML3
	CDCA7L
	HDAC9
	RIMS3
	MCAM
	LPPR4
	TSKU
	LAMB3
	NT5DC1
	CRTAP
	BSPRY
	KLHL24
	STK3
	CLYBL
	STXBP6
	NR2F2
	PDCD4
	IFIH1
	PM20D2
	PELI1
	ACBD7
	OPN3
	JPH1
	PAQR8
	PHACTR2
	CA8
	FAM189A2
	UACA
	PRKAR2B
	UBE2QL1
	RBM20
	RNF182
	SLC2A12
	CITED2
	TCF7L2
	KIAA1377
	HMG20B
	ZNF217
	PDE8B
	KIAA1644
	HEBP1
	GPD2
	TMEM30B
	LRP10
	CRABP1
	COL22A1
	FAM174B
	IRF6
	FBXL4
	CTSF
	TMTC4
	EIF4E3
	TRIQK
	GCLC
	NECAB1
	PLAG1
	ME3
	ZBTB10
	TRIB2
	RHOBTB3
	SHOX2
	FAM83G
	DACT1
	FN1
	GRB7
	PPARGC1A
	NREP
	POC1B
	TWIST1
	CNKSR3
	PTPRN
	C11orf54
	KCNK1
	IMPACT
	FAM172A
	BMP8B
	RBMS1
	ABCA5
	ITGAV
	SOCS5
	ANO6
	DFNB31
	CLVS2
	MYO1E
	HSPA2
	C17orf58
	TNNT1
	CPE
	GAB2
	RCN1
	ZDHHC2
	NRSN1
	SMARCA2
	WWC2
	LMAN1
	FAM107B
	WSCD1
	SH3BP4
	PCGF5
	KLHL13
	SLC36A4
	TPCN1
	CD55
	ARL4C
	KIAA1430
	ERMP1
	FSTL5
	SLC1A5
	MBNL2
	PALLD
	TMEM123
	MPST
	RALGPS2
	ALDH2
	HECA
	C1orf115
	CXXC4
	SYT4
	CAPN2
	BMP7
	IRF2BP2
	YPEL3
	MCM6
